# Supplementary material for: Effect of partner presence on emotion regulation during parent–child interactions
Source: Sci Rep. 2024 May 22;14:11732. doi: 10.1038/s41598-024-60998-4 (PMC11111751; doi:10.1038/s41598-024-60998-4)
Supplement: Supplementary file 1 — Supplementary Information. [file 41598_2024_60998_MOESM1_ESM.xlsx]

## Sheet: Sheet 1 - PartnerPresenceER_ful
PartnerPresenceER_full_data_cleaned_screen_scalesScored_Categorized
screen	Incl_Desc	Incl_Desc_Num	StartDate	EndDate	Status	IPAddress	Progress	Durationinseconds	Finished	RecordedDate	ResponseId	LocationLatitude	LocationLongitude	DistributionChannel	UserLanguage	Qual	No_Child	Consent	screen_amit	Location	Context	School	ECI_Desc	ECI_Desc_M	ECI_Desc_PN	emotion	deal_emotion	emotion_effect	child_handle	childGender	childAge	partnerPresent	partnerInvolved	partnerEmotion	QOR_1	QOR_2	QOR_3	QOR_4	QOR_4R	QOR_5	QOR_6	QOR_7	QOR_7R	QOR_Tot	ERQ_1	ERQ_2	ERQ_3	ERQ_4	ERQ_5
0	Not a meaningful description	1	13700000000	13700000000	IP Address	148.74.241.70	100	105	1	13700000000	R_1LjwcEpgHR3UAmp	40.9513	-73.8773	anonymous	EN	1	1	1	0				no	0	0	1	1	1	1	1	9	2			1	1	1	1	5	1	1	1	5	15	1	1	1	1	1
0	Didn't understand ECI_Desc question - consolation	2	11/7/2017 16:51	11/7/2017 16:56	IP Address	137.52.20.244	100	299	1	11/7/2017 16:56	R_3fiVvBHgd26hcro	26.0698	-80.2223	anonymous	EN	1	1	1	1	0	2	2	I had to tell my child that a family friend of ours had passed on.	1	2	5	5	5	1	2	7	2			1	1	1	5	1	1	1	5	1	7	6	2	6	6	6
0	Failed test question	3	11/7/2017 16:08	11/7/2017 16:16	IP Address	66.250.143.159	100	511	1	11/7/2017 16:16	R_37YMOxqNJvgDfXz	39.9597	-75.1968	anonymous	EN	1	2	1	1	1	1	2	It was bed time and both kids threw a tantrum because they had to go to bed without their devices. I told them they seem too sleepy the next day and wake up later.	2	1	5	5	5	1	1	7	1	1	5	4	4	4	4	2	1	4	3	3	22	7	7	7	7	7
0	Interaction emotion was consolation	2	13700000000	13700000000	IP Address	99.59.45.77	100	552	1	13700000000	R_3VINQCOe4GevMwV	42.39	-85.1946	anonymous	EN	1	2	1	1	1	1	2	My children were supposed to be picked up by their father to spend the weekend with him. He never showed. My kids were devastated.	2	2	4	5	3	1	2	11	2			4	4	4	4	2	4	5	2	4	27	7	7	6	3	4
0	No emotion or interaction described	2	13700000000	13700000000	IP Address	98.93.216.232	100	658	1	13700000000	R_2t4Gqil2kK2Kc6q	37.8249	-87.5334	anonymous	EN	1	2	1	1	2	2	2	being off for the holidays and had too much caffeine and sugar.. she was out of control. bouncing off the wall.. tried everything.. finally 2 hours later she came down from her sugar .. that her dad gave her	0	0	5	5	5	1	1	8	1	2	1	5	5	5	5	1	5	5	1	5	31	6	2	5	2	5
1			11/7/2017 16:02	11/7/2017 16:10	IP Address	104.62.181.53	100	484	1	11/7/2017 16:10	R_3ninq4CCoVqz52t	32.7191	-117.161	anonymous	EN	1	1	1	1	0	0	2	She is almost 13 and has wanted to start wearing more revealing clothing. Being a father, this is not ok with me. We argued for about 30 minutes about how short is too short. We fought, she cried, we agreed to wait a few more years.	2	1	2	5	2	1	1	12	1	2	1	5	5	5	1	5	5	5	2	4	34	7	5	7	2	5
1			11/7/2017 16:06	11/7/2017 16:14	IP Address	24.253.31.66	100	457	1	11/7/2017 16:14	R_3QQ0zsRJ3FcRlWP	36.0397	-114.982	anonymous	EN	1	2	1	1	1	1	2	while putting my daughter to bed she said she hated me and wanted to stay awake and watch cartoons.	2	1	2	5	4	1	1	8	2			4	5	4	2	4	2	5	2	4	28	5	5	5	2	6
1			11/7/2017 16:13	11/7/2017 16:17	IP Address	76.169.109.122	100	244	1	11/7/2017 16:18	R_1n6AVLV0DXQt9L9	34.1568	-118.523	anonymous	EN	1	1	1	1	2	0	2	My child was upset because we had to leave the dog park. He started crying and fell to the ground screaming that he wanted to stay. I told him that crying doesn't get him what he wants and waited until he calmed down before he got up and we left.	2	1	2	5	1	1	2	4	2			5	5	5	1	5	5	5	1	5	35	4	4	4	4	4
1			11/7/2017 16:11	11/7/2017 16:21	IP Address	159.118.38.69	100	586	1	11/7/2017 16:21	R_1nMzkQHlhwl6EjJ	37.017	-94.4933	anonymous	EN	1	2	1	1	1	1	2	I was trying to get my oldest child to pick up their room. It was a mess with clothes and toys all over the room. I had been trying to get them to pick up for two days but the room kept getting worse finally I had enough and told them that they would not get to go out and play with their friends or do any fun activities until the room was picked up and things put back in their place. I didn't scr…	2	1	2	5	3	1	1	10	1	2	1	5	5	5	1	5	5	5	1	5	35	6	2	5	1	5
1			11/7/2017 16:18	11/7/2017 16:24	IP Address	98.183.187.101	100	344	1	11/7/2017 16:24	R_pbhMgjF1p7devvj	36.8929	-76.1468	anonymous	EN	1	1	1	1	0	0	2	My child wanted a cookie. I told them no and he started crying. I told him that crying is not going to help him get what he wants. He kept crying but eventually he stopped once he realized his temper tantrum was not going to help him.	2	1	4	5	2	1	2	5	2			4	4	4	5	1	5	3	2	4	25	7	6	7	6	6
1			11/7/2017 16:22	11/7/2017 16:25	IP Address	99.194.252.14	100	234	1	11/7/2017 16:25	R_2xXHvSoMGDWT5bG	30.4066	-87.6836	anonymous	EN	1	1	1	1	0	0	2	Today. I took away my son's candy so he wouldn't choke on it, and he cried for over 15 minutes. Nothing I did to console him worked. He didn't calm down until his grandma came onto the scene.	2	1	3	5	4	1	2	2	2			5	5	4	1	5	4	5	2	4	32	6	5	6	2	5
1			11/7/2017 16:22	11/7/2017 16:26	IP Address	72.94.216.241	100	273	1	11/7/2017 16:26	R_2QYEf0hTFXOnzxm	40.3548	-75.9075	anonymous	EN	1	3	1	1	1	1	1	I told my son that he had to do his homework. He immediately said no and said he was going to watch Tv. I shut off his TV and he started screaming and saying I was mean.	2	1	4	5	3	1	2	11	2			4	4	4	2	4	3	4	3	3	26	4	5	5	2	6
1			11/7/2017 16:29	11/7/2017 16:40	IP Address	108.250.206.38	100	611	1	11/7/2017 16:40	R_ys7zInouIJ9z1eh	29.8256	-90.1211	anonymous	EN	1	1	1	1	1	1	1	My daughter was asked to work on some math problems on the website Khan Academy which her mother and I make her use often to help with her math skills. She worked on a few problems for a while and then lost interest and stopped paying attention, she was taking too long and getting distracting so I asked her to pay attention. She clearly did not want to work on this and started throwing a tantrum.…	2	1	3	5	5	1	1	9	2			2	2	2	5	1	1	3	5	1	12	6	4	6	2	7
1			13700000000	13700000000	IP Address	173.175.77.48	100	206	1	13700000000	R_2zOnsehLf2FYEU0	27.7321	-97.3847	anonymous	EN	1	3	1	1	1	1	2	It would have to be this morning trying to get them ready and dressed for school.	2	1	3	5	5	1	2	1	1	1	5	5	5	5	5	1	5	5	4	2	28	4	5	5	5	6
1			13700000000	13700000000	IP Address	184.91.50.211	100	200	1	13700000000	R_1o0DBdYlbZDgkYl	29.237	-81.058	anonymous	EN	1	1	1	1	0	1	2	We had an argument over the homework he was supposed to do for school that he did not want to do and was saying was too hard to try and get out of doing it	2	1	4	5	3	1	2	12	2			5	5	4	1	5	4	5	2	4	32	5	1	6	1	6
1			13700000000	13700000000	IP Address	71.220.222.43	100	308	1	13700000000	R_31jBoB93F1MAaFW	30.5252	-84.3321	anonymous	EN	1	1	1	1	2	0	2	Was not getting his way on a PS4 game and had a melt down from the store all the way home.	2	1	4	5	5	1	2	18	2			5	5	5	1	5	5	5	1	5	35	7	5	7	1	6
1			13700000000	13700000000	IP Address	207.5.4.50	100	376	1	13700000000	R_1kSVWmUlaYQjTSz	32.4389	-80.7466	anonymous	EN	1	2	1	1	2	1	2	Just today. We had to go to the store and he was very emotional mainly because he was hungry. So after figuring out what was wrong I allowed him to get something to eat while we were grocery shopping and he calmed down.	2	1	3	5	3	1	2	2	1	1	2	5	5	5	1	5	5	5	1	5	35	6	4	7	1	5
1			13700000000	13700000000	IP Address	24.158.165.151	100	635	1	13700000000	R_9TPdTeKZDOwwbtL	36.2443	-85.5426	anonymous	EN	1	2	1	1	0	0	0	Most of the time all I have to do is tell my youngest to do something and the drama starts. She will try and try getting out of the task that I have told her to do by either telling me how she has got this to do or just throwing a fit rolling around in the floor. It never works, but she still tries. lol	2	1	3	5	3	1	1	9	1	1	2	3	4	4	5	1	4	5	3	3	24	6	3	5	5	4
1			13700000000	13700000000	IP Address	76.92.35.52	100	496	1	13700000000	R_3GiWUKU6Ojl3Jxw	39.3579	-87.4245	anonymous	EN	1	2	1	1	1	1	1	It was when my child returned home from school and was sitting at the counter doing homework, or supposed to be doing homework. She wasn't doing anything but staring at the tv over the counter in the living room, and after forty five minutes I firmly told her to do her work. She hadn't written a word, and it was just writing her spelling words three times each. Something very simple for her. She …	2	1	4	5	3	1	1	7	1	1	2	1	1	1	2	4	1	3	5	1	12	4	5	4	2	5
1			13700000000	13700000000	IP Address	76.6.25.161	100	425	1	13700000000	R_2uDtyFtNgl2uohw	35.4813	-78.3514	anonymous	EN	1	1	1	1	1	0	0	My child was having a temper tantrum and throwing toys around the house. He was very angry with me and I was also angry at him. It was kind of intense and he was unwilling to accept his punishment, which just made things worse.	2	1	4	5	3	1	2	5	2			4	4	4	1	5	4	4	2	4	29	5	6	5	3	6
0	Didn't complete survey	3	11/7/2017 16:00	11/7/2017 16:11	IP Address	76.231.22.15	93	623	2	11/14/2017 16:11	R_9Ev6rRQ24c1S4ql			anonymous	EN	1	2	1	1	1	0	2	My son, wanted to continue playing videos on the computer after I told him it was time to get off and he had a temper tantrum.	2	1	3	4	2	1		12			4	3	4	4	1	5	4	5	2	4	29	6	5	4	1	6
0	Didn't complete survey; Didn't understand ECI_Desc question - no specific interaction	3	11/7/2017 16:05	11/7/2017 16:11	IP Address	173.71.75.226	93	387	2	11/14/2017 16:11	R_PuG5iAF7s4pe3K1			anonymous	EN	1	1	1	1	0	0	0	My 16-year old daughter has type 1 diabetes and when her blood glucose is too high or too low she becomes very obnoxious. I try to excuse it knowing that she cannot always control her emotions but occasionally I can't hold my tongue. Last week, that was exactly what happened. I asked a simple question and she blew up at me. When I asked her to check her sugar you'd think I had asked her to slice …	2	2	5	4	3	1		16				2	2	3	3	3	2	3	4	2	17	3	3	5	3	5
0	Didn't understand ECI_Desc question - consolation; Failed test question	3	11/7/2017 16:14	11/7/2017 16:17	IP Address	73.20.0.131	100	177	1	11/7/2017 16:17	R_0AG1ukxsyMhdlsd	41.1828	-111.915	anonymous	EN	1	2	1	1	0	0	0	My little boy was so tired and hungry after preschool he just wouldn’t stop crying. I couldn’t calm him down so I just held him until he did.	2	2	5	4	5	1	2	3	2			4	5	5	5	1	5	5	5	1	26	3	3	3	3	3
0	Didn't understand ECI_Desc question - no emotion mentioned	2	11/7/2017 16:11	11/7/2017 16:19	IP Address	68.201.168.95	100	479	1	11/7/2017 16:19	R_3lLYT1J9VAZ8adF	26.1788	-98.3595	anonymous	EN	1	3	1	1	1	1	2	The boy would not stop playing on his iPod after I told him to put it away and start getting ready for bed.	2	0	4	4	2	1	2	5	1	2	3	5	5	5	1	5	5	5	1	5	35	6	6	6	4	5
0	Didn't understand ECI_Desc question - no interaction mentioned	2	11/7/2017 16:08	11/7/2017 16:14	IP Address	97.75.141.213	100	374	1	11/7/2017 16:14	R_0e63x9AHlGP82Vb	35.905	-79.9512	anonymous	EN	1	1	1	1	0	0	2	My 7 year old daughter whispered to my wife asking if she could use the Kindle. I just told her that she could not use it about an hour earlier.	2	2	4	4	3	1	1	7	1	2	1	4	4	4	2	4	4	4	2	4	28	5	5	5	2	4
1			11/7/2017 16:00	11/7/2017 16:05	IP Address	71.87.194.197	100	280	1	11/7/2017 16:05	R_2uEep7HeCbc9Yah	36.3198	-82.3202	anonymous	EN	1	1	1	1	1	1	2	He was calling his mother an idiot and telling her no repeatedly when trying to get him ready for school, I had to step in and get him to comply by raising my voice.	2	1	3	4	3	1	2	10	1	1	4	5	5	4	1	5	4	5	1	5	33	6	3	6	2	6
1			11/7/2017 16:06	11/7/2017 16:07	IP Address	174.141.184.250	100	86	1	11/7/2017 16:07	R_1n3H7wjIf9GAEYo	25.7631	-80.1911	anonymous	EN	1	2	1	1	0	0	2	He had an outburst because we would not buy him a toy.	2	1	2	4	2	1	2	5	2			1	4	2	1	5	2	4	3	3	21	5	2	2	5	3
1			11/7/2017 16:02	11/7/2017 16:08	IP Address	173.28.166.129	100	351	1	11/7/2017 16:08	R_20TA1x7eROHXHeS	40.9134	-89.5326	anonymous	EN	1	2	1	1	1	1	2	It was bath time and they were being loud and jumping in the tub from the toilet. I was mad they were mad by the time I made them get out.	2	1	2	4	3	1	1	3	2			1	1	1	5	1	1	1	5	1	7	5	6	5	5	5
1			11/7/2017 16:08	11/7/2017 16:09	IP Address	174.141.184.250	100	79	1	11/7/2017 16:09	R_1gwnOzvu39LwdGS	25.7631	-80.1911	anonymous	EN	1	1	1	1	0	0	2	She had a tantrum after school, I think she is being picked on.	2	1	2	4	3	1	1	7	2			1	4	2	1	5	1	4	2	4	21	3	5	3	1	4
1			11/7/2017 16:06	11/7/2017 16:11	IP Address	192.241.160.232	100	313	1	11/7/2017 16:11	R_O3h3qzpCUbqhHRn	40.7308	-73.9975	anonymous	EN	1	2	1	1	1	1	2	Bedtime with my 2 year old is always a struggle. He is tired but he has a fear of missing out on what we are doing.	2	1	3	4	2	1	2	2	2			5	5	4	1	5	4	5	2	4	32	6	2	6	2	5
1			11/7/2017 16:03	11/7/2017 16:13	IP Address	73.199.214.177	100	600	1	11/7/2017 16:13	R_2z71o86Wxqb6VRK	39.7042	-74.2546	anonymous	EN	1	2	1	1	0	0	2	I was playing basketball with Max and I went to block his shot because I was playing defense and the basketball came back down and hit him square in the face. He got upset even though I explained my intention was not to actually block the shot but to give him a little pressure to practice his jump shot. He pulled a temper tantrum and screamed and stormed off into the house.	2	1	2	4	2	1	2	8	2			4	4	3	2	4	3	5	3	3	26	6	5	6	2	5
1			11/7/2017 16:08	11/7/2017 16:14	IP Address	192.161.76.107	100	338	1	11/7/2017 16:14	R_1rBtw4rNBz1Zk6A	39.0102	-78.344	anonymous	EN	1	2	1	1	1	0	2	I have a two year old and he threw a tantrum last week that included stomping his feet and screaming and crying. His tantrum was related to having to go inside after playtime was over in the back yard.	2	1	2	4	1	1	2	2	1	2	1	5	5	4	1	5	4	4	1	5	32	3	5	4	2	5
1			11/7/2017 16:22	11/7/2017 16:31	IP Address	98.170.194.210	100	486	1	11/7/2017 16:31	R_3oXGEMx1rhftmPq	30.5382	-87.2123	anonymous	EN	1	2	1	1	1	0	2	Because my son can't speak words yet he becomes easily irritated when I don't understand what he's saying. Last week he kept pointing to the refrigerator. Everytime I would open it he got more and more upset. Finally I gave up and let the door to close on it's on, he ran up to the door and gently closed the door by himself and smiled. When it closed he walked calmly away.	2	1	4	4	3	1	2	2	2			5	4	4	1	5	4	5	1	5	32	5	2	2	1	6
1			13700000000	13700000000	IP Address	75.97.5.209	100	390	1	13700000000	R_2ByxiWunXWjRTMe	40.175	-76.3078	anonymous	EN	1	3	1	1	1	1	2	My 4 year old boy was very tired because he woke up earlier than normal to use the bathroom. As we approached bedtime, he was grumpy and started to scream and cry as we tried to start our nighttime routine. We ended up skipping several steps and going right to bed.	2	1	3	4	2	1	2	4	1	1	2	4	4	4	2	4	4	4	3	3	27	3	6	3	3	5
1			13700000000	13700000000	IP Address	172.1.118.113	100	539	1	13700000000	R_BG3RoAfx5HRUepH	31.8045	-105.966	anonymous	EN	1	1	1	1	1	1	2	My son is 3 years old. I told him it was bath time, he didn’t like that. He began to cry because he didn’t want to shower.	2	1	3	4	4	1	2	3	2			5	5	5	1	5	4	5	2	4	33	2	2	6	1	6
1			13700000000	13700000000	IP Address	174.233.12.142	100	341	1	13700000000	R_8pSo1spPFUTrY4x	39.6474	-84.1573	anonymous	EN	1	1	1	1	1	1	2	Just tonight asking my toddler to eat his dinner. He had asparagus which he ate, chicken nuggets which he refused to touch. I told him he couldn’t have dessert with everyone else unless he ate 1/2 the nuggets. You would have thought I was asking him to eat coal. He threw a huge tantrum but then then when his nana went to make the ice cream he went right over to the table to eat. It’s so frustrati…	2	1	2	4	1	1	2	2.5	2			4	4	5	1	5	5	5	2	4	32	3	3	3	4	3
1			13700000000	13700000000	IP Address	172.58.109.243	100	444	1	13700000000	R_22wYTtlNnYoEZlF	29.4886	-98.2735	anonymous	EN	1	1	1	1	0	2	2	My 8 year old was invited to a friends house for a Friday night sleepover but only the 16 year old older brother of th friend would be the only adult there most of the night. I refused to allow her to go. And she threw a tantrum. Calling all sorts of names. Telling me how she hated me. And would never forgive me.	2	1	3	4	3	1	1	8	2			3	3	2	4	2	2	5	5	1	18	7	3	7	2	6
1			13700000000	13700000000	IP Address	68.118.89.60	100	842	1	13700000000	R_22ymXlhymFAGT0f	36.0291	-83.4547	anonymous	EN	1	1	1	1	1	0	2	My toddler had crawled up to the kitchen counter and gotten into the coffee. He had poured it on to the counter top and the floor. I told him to go to time out and he told me no. I repeated to him to go to time out. He broke down in tears and fell to the ground. He got up and growled at me as he walked to time out. He calmed down and said I'm sorry after I got him out of time out.	2	1	2	4	2	1	1	3	2			5	5	5	1	5	4	5	3	3	32	5	5	5	3	5
0	Didn't complete survey	3	11/7/2017 16:00	11/7/2017 16:08	IP Address	73.58.149.76	93	506	2	11/14/2017 16:08	R_RsQkJfyt8R5cqgV			anonymous	EN	1	2	1	1	1	1	2	My daughter was smarting off at me because I asked her to complete her chores and she wasn't ready to do them yet, even though I had been asking the entire day for her to get them completed.	2	1	3	3	4	1		11				2	2	3	3	3	1	5	2	4	20	6	7	6	3	4
0	Didn't understand ECI_Desc question	2	11/7/2017 16:02	11/7/2017 16:09	IP Address	47.37.243.104	100	412	1	11/7/2017 16:09	R_22meJO1dNo5j6mW	35.0994	-81.7048	anonymous	EN	1	4	1	1	1	0	2	My kids like to fight like all siblings do. My 4 year old snatched a toy from his 2 year old brother yesterday causing his brother to fall face first into the coffee table.	2	2	5	3	4	1	2	4	2			3	4	3	4	2	1	5	3	3	21	6	2	5	1	4
1			11/7/2017 16:07	11/7/2017 16:21	IP Address	68.203.138.127	100	844	1	11/7/2017 16:21	R_2af9tHRTXPSgd7S	33.0162	-96.5382	anonymous	EN	1	2	1	1	0	0	2	My five year old son was tired and his newborn baby brother was crying so I was tending to the baby. My older son began to cry and act out screaming that he was hungry. I told him at the moment I had to take care of baby but that there were snacks in the bowl. After baby had calmed down I went and held my older son so he knew how much I loved him.	2	1	5	3	4	1	2	5	2			4	4	3	2	4	2	5	3	3	25	4	7	5	2	2
1			11/7/2017 16:21	11/7/2017 16:34	IP Address	75.26.241.14	100	738	1	11/7/2017 16:34	R_0xi2IvS8UxHdl3r	42.3738	-87.944	anonymous	EN	1	2	1	1	1	0	2	Well today will being with my kids they had more energy then usual but it was too cold to go outside an play so we all stayed in the house. They were jumping off of things and making so much noise than I gave out a big yell and told everybody to be quiet. Of course there were tears but I just couldn't handle all of the noise especially while I was working on the computer.	2	1	5	3	5	1	1	3	2			3	3	3	2	4	2	5	5	1	21	6	2	7	1	7
1			13700000000	13700000000	IP Address	205.201.21.192	100	335	1	13700000000	R_1fa7ptf3wWe5thR	42.3492	-71.0592	anonymous	EN	1	1	1	1	1	2	2	We were cooped up inside due to the snow storms and illnesses of all three family members. My son was sick, had cabin fever and was exhausted all at once. He started yelling about how he didn't like me and I should go away and tried to push me out of the house. He is very strong for a toddler!	2	1	3	3	4	1	2	3	1	1	4	4	4	4	3	3	3	5	4	2	25	4	2	4	2	5
1			13700000000	13700000000	IP Address	173.29.252.176	100	354	1	13700000000	R_QiiQw6HO3WNUQIp	37.768	-89.3275	anonymous	EN	1	1	1	1	1	2	2	My son became upset when I told him it was after 5pm and time for his friend's to leave.	2	1	3	3	4	1	2	7	1	1	3	5	5	5	1	5	5	5	1	5	35	5	5	5	3	5
1			13700000000	13700000000	IP Address	99.89.181.65	100	246	1	13700000000	R_3gLCQFWpgZQViMk	42.8526	-86.1263	anonymous	EN	1	1	1	1	1	0	2	I told my daughter to pick up something but she ignored me 3 times. After the 4th time, I yelled at her and she got upset since she did not hear me prior and was sad i yelled.	2	1	4	3	5	1	1	9	1	2	2	2	5	4	1	5	5	5	2	4	30	5	5	5	3	6
1			13700000000	13700000000	IP Address	98.250.242.210	100	973	1	13700000000	R_22sEBa0WKFbxLWN	42.5053	-83.1052	anonymous	EN	1	2	1	1	1	1	2	My daughter did not do her chores that she was told to do. Instead she made excuses and procrastinated all day. Then she was highly upset when I took her phone away.	2	1	5	3	4	1	1	13	2			4	5	5	1	5	4	5	1	5	33	6	5	6	2	6
1			13700000000	13700000000	IP Address	184.63.55.232	100	964	1	13700000000	R_2c1n3MB4HgqiCGa	35.9437	-96.2136	anonymous	EN	1	2	1	1	1	0	2	Last night my son was hungry and came up to me telling me so. All he had wanted to eat the entire day was snack foods, and I wanted him to have a well rounded, nutritious meal, so I said no on the snacks and asked if there was something else he wanted to eat. Needless to say he had a complete meltdown and threw himself onto the floor, screaming 'no no no, never'. Anything I named as an alternativ…	2	1	3	3	4	1	2	2	1	1	2	4	4	4	2	4	3	5	2	4	28	5	2	6	2	4
0	Didn't complete survey	3	11/7/2017 16:12	11/7/2017 16:18	IP Address	107.130.97.24	93	325	2	11/14/2017 16:18	R_UsYpjDg00ybscmZ			anonymous	EN	1	2	1	1	0	0	2	I had an emotionally charged interaction with my eight year old daughter when she repeatedly had a bad attitude and spoke to me disrespectfully. I told her that she needed to speak to me respectfully and if she couldn’t start doing that, she would have to stay with her dad this summer while I am away visiting family in Michigan.	2	1	4	2	4	1	1	8	2			2	3	2	4	2	2	3	3	3	17	5	2	5	2	4
1			11/7/2017 16:00	11/7/2017 16:05	IP Address	172.101.51.97	100	344	1	11/7/2017 16:05	R_1DprplFNVzrOeVI	44.5616	-69.5559	anonymous	EN	1	2	1	1	0	2	2	My daughter wanted to have a sleepover on a Friday night and I had to say no because we had previous plans. She absolutely lost it and we had an intense screaming match as I tried to reason with her.	2	1	4	2	5	1	1	8	2			4	4	5	1	5	4	5	2	4	31	5	2	5	2	5
1			11/7/2017 16:02	11/7/2017 16:08	IP Address	75.171.141.73	100	361	1	11/7/2017 16:08	R_2dWGuqwY2NeZfqJ	39.8474	-104.946	anonymous	EN	1	2	1	1	0	1	1	We look at grade each Friday to determine the weekend plans. He missed six assignments and instead of taking responsibility for it He lost it and started yelling so I had to raise my voice to get him to knock it off	2	1	4	2	4	1	2	14	1	2	2	4	4	4	2	4	3	5	3	3	27	4	3	3	2	3
1			11/7/2017 16:03	11/7/2017 16:09	IP Address	98.244.170.5	100	341	1	11/7/2017 16:09	R_3eqaJLRI7iEFNsR	31.8581	-81.5854	anonymous	EN	1	2	1	1	0	0	2	My son told me he doesn't love me because I took the ipad away from him. It really upset me and he continued to say mean things.	2	1	4	2	4	1	2	6	2			5	5	5	1	5	5	5	2	4	34	5	3	5	2	2
1			11/7/2017 16:00	11/7/2017 16:14	IP Address	207.244.67.4	100	825	1	11/7/2017 16:14	R_3parfMZVf4p6ngB	38.7701	-77.6321	anonymous	EN	1	1	1	1	1	0	2	My daughter took the tablet without asking permission to play instead of doing her homework. trying to hide it, I let it fall and the screen split. I had to scold her strongly and punish her in her room. I cry a lot until I fall asleep.	2	1	4	2	4	1	1	6	2			4	4	4	1	5	4	4	2	4	29	5	4	4	2	5
1			11/7/2017 16:10	11/7/2017 16:18	IP Address	74.124.173.218	100	432	1	11/7/2017 16:18	R_1LpuxV4EltamOxH	36.0162	-80.0434	anonymous	EN	1	2	1	1	1	1	2	When my daughter got up this morning and was very whiny about getting her breakfast. She was very demanding, it was early and I was irritated.	2	1	4	2	4	1	1	8	2			3	3	3	2	4	3	5	2	4	25	5	6	6	4	4
1			11/7/2017 16:13	11/7/2017 16:22	IP Address	72.72.207.56	100	520	1	11/7/2017 16:22	R_2ZE7FLbFDZq7ilY	41.1172	-78.6861	anonymous	EN	1	1	1	1	1	1	2	My son wanted to leave the house and go to school without wearing a coat. It was only 35 degress out and I insisted he wear a coat and he became stubborn and arguementative and turned ito a heated agrument and he finally ended up wearing a coat like he was told. It was an unnessacerry agrument	2	1	4	2	5	1	2	14	1	1	4	5	5	5	2	4	5	5	2	4	33	1	1	6	1	5
1			11/7/2017 16:20	11/7/2017 16:25	IP Address	137.52.20.242	100	282	1	11/7/2017 16:25	R_3JfV0gPlopYSXjU	26.0698	-80.2223	anonymous	EN	1	1	1	1	1	0	2	I found out that they were sending inappropriate texts. So I called them in my room and confronted them with the information. they tried to lie to me and I had to take their phone away.	2	1	5	2	5	1	2	15	2			4	4	4	1	5	4	4	2	4	29	7	1	7	7	7
1			11/7/2017 16:22	11/7/2017 16:28	IP Address	165.166.51.41	100	344	1	11/7/2017 16:28	R_di0qJVb4o2mCgh3	36.5101	-84.4693	anonymous	EN	1	4	1	1	1	1	2	My 5 year old was upset because his siblings had to do their school work(we homeschool) and his work with me was done, and now no one was able to play with him. He threw a huge fit that lasted at least 20 minutes.	2	1	3	2	4	1	2	5	2			2	3	3	1	5	2	5	2	4	24	5	4	6	2	5
1			11/7/2017 16:00	11/7/2017 16:31	IP Address	172.56.1.54	100	1835	1	11/7/2017 16:31	R_11Yr3XGgydiR7Y9	37.751	-97.822	anonymous	EN	1	4	1	1	1	0	0	No one in this world can make me more angry than my 14 year old son. It is daily, normally involving school, cleaning up after himself, or taking out the trash which is his only chore. Yesterday, it was his homework and then turning down the volume on his phone which he was watch info YouTube on the living room blaring. He argued back and of course he makes my blood boil when he does and he is th…	2	1	5	2	1	1	2	14	2			4	4	5	1	5	4	5	2	4	31	3	7	3	2	2
1			11/7/2017 16:23	11/7/2017 16:34	IP Address	68.204.11.187	100	658	1	11/7/2017 16:34	R_XGoJ1gaKxZRIryp	28.6812	-81.2763	anonymous	EN	1	2	1	1	0	0	2	Me and my daughter argued about how well she cared for her pets	2	1	4	2	4	1	1	14	1	1	1	5	5	5	2	4	4	5	2	4	32	6	7	6	3	6
1			11/7/2017 16:31	11/7/2017 16:42	IP Address	67.162.165.193	100	678	1	11/7/2017 16:42	R_2fseduc0GJcYbGV	28.762	-81.63	anonymous	EN	1	1	1	1	0	2	2	A ttime in the last week when my child and I had an emotionally charged interaction was when she had a fit because I said she could not go trick or treating due to her bad behavior at home and at school.	2	1	4	2	3	1	1	4	2			1	1	1	1	5	1	1	1	5	15	7	7	5	2	2
1			13700000000	13700000000	IP Address	50.1.235.150	100	178	1	13700000000	R_25ZAq44XfuBQqcC	33.9349	-118.361	anonymous	EN	1	2	1	1	1	1	2	It was bedtime, and J, my daughter, had a tantrum when it was time to put PJs on and get ready for bed, despite it being usual time and usual routine. She threw a toy, which is very unusual for her.	2	1	3	2	2	1	1	4	2			5	5	5	1	5	5	5	1	5	35	6	3	5	1	6
1			13700000000	13700000000	IP Address	66.69.43.129	100	220	1	13700000000	R_21h0yo0fxczamd8	29.5415	-98.561	anonymous	EN	1	3	1	1	0	0	2	My son wanted to eat some chocolate before lunch. In the past I would give in but I’m trying to be strict and start limiting junk food. This led to him being incredibly angry and claiming that I don’t care about his happiness and that I don’t love him.	2	1	5	2	5	1	2	7	2			1	1	1	5	1	1	3	5	1	9	7	2	7	1	4
1			13700000000	13700000000	IP Address	96.225.129.110	100	609	1	13700000000	R_3KT3LgsjLL3UXiP	36.7968	-76.1767	anonymous	EN	1	3	1	1	0	2	2	My oldest who is 10 is enjoying a bunch of snow days off from school. The other day he really wanted to go to his friends house who doesn't live in the neighborhood. I told him no, the roads are too dangerous but maybe another time. He had a complete yelling meltdown for hours.	2	1	4	2	4	1	2	10	1	1	2	4	4	4	1	5	4	5	2	4	30	5	2	5	2	5
1			13700000000	13700000000	IP Address	68.105.234.66	100	282	1	13700000000	R_1pWFlGKu61wBChI	37.0505	-76.3523	anonymous	EN	1	3	1	1	0	1	2	My oldest is 7 and has always been highly emotional and she didn't agree with cleaning her room and decided to throw a fit and stomped while cleaning her room.	2	1	3	2	4	1	1	7	2			2	1	1	5	1	1	2	5	1	9	5	7	6	7	1
1			13700000000	13700000000	IP Address	50.49.106.231	100	734	1	13700000000	R_2UgyIsOd5XYhAKN	43.0511	-77.5224	anonymous	EN	1	3	1	1	1	1	2	My daughter made a specific request for dinner a few nights ago, and after what she asked for was made for her, she yelled at us that she wasn't going to eat it, it was disgusting. This was a dish she ordinarily loves, and this was not the first time that day she refused to eat something she specifically requested. I became quite frustrated with her.	2	1	4	2	4	1	1	7	1	2	2	2	3	3	5	1	1	3	4	2	15	3	6	3	5	3
1			13700000000	13700000000	IP Address	73.120.124.197	100	403	1	13700000000	R_1rIBswwABM6rOj0	36.0828	-82.8508	anonymous	EN	1	2	1	1	1	0	2	I work from home, and this morning I was trying to finish up some work on an important time sensitive project. My daughter was being especially needy wanting my attention for many different things even though she is perfectly capable of playing by herself for moderate periods of time. She wanted to put some new dolls in the water to play with them, and even though I repeatedly told her not right …	2	1	5	2	5	1	1	6	2			4	4	4	2	4	4	5	2	4	29	5	6	5	6	5
1			11/7/2017 16:06	11/7/2017 16:11	IP Address	100.16.204.219	100	353	1	11/7/2017 16:11	R_1IEtBSstPjphlLk	39.4984	-76.1966	anonymous	EN	1	1	1	1	1	1	2	MY son refused to eat his dinner so I had to pop him for discipline. HE burst into tears and immediately felt bad for my decision.	2	1	5	1	3	1	2	2	2			3	2	3	3	3	4	3	5	1	19	1	7	7	1	4
1			11/7/2017 16:09	11/7/2017 16:16	IP Address	108.208.65.176	100	449	1	11/7/2017 16:16	R_2uUPrwLjbplbH92	42.52	-83.5517	anonymous	EN	1	2	1	1	0	2	2	My mother was recently hospitalized due to lung issues. This has created a great deal of stress for me. A couple days ago, after hearing yet more bad news, my 4 month old started crying, and while she was crying my 4 year old started jumping around begging for chocolate milk. I kept telling him no, that he had enough chocolate for the day, so he started crying and throwing a fit. I lashed out a l…	2	1	5	1	5	1	2	4	2			5	5	5	1	5	5	5	1	5	35	5	6	6	2	5
1			13700000000	13700000000	IP Address	148.75.98.92	100	408	1	13700000000	R_3CAQgDGAaUAErgR	40.6705	-74.1064	anonymous	EN	1	1	1	1	0	2	2	My daugther had very bad tantrums. She acted out in front of my visitors on New years eve. I got very upset and accidentally scold her	2	1	5	1	5	1	1	2	1	2	3	5	5	5	1	5	5	5	3	3	33	7	4	3	2	6
1			13700000000	13700000000	IP Address	66.229.17.134	100	454	1	13700000000	R_279iFNjgwd11R1Z	26.0252	-80.296	anonymous	EN	1	5	1	1	0	0	2	My tween daughter had a temper tantrum. She gets very mouthy and fights with her siblings. She did that and her and I yelled at each other. She was very disrespectful, and we both got upset. It was difficult.	2	1	5	1	5	1	1	12	2			2	2	2	4	2	2	3	5	1	14	4	4	5	4	2
0	Interaction emotion was positive	2	13700000000	13700000000	IP Address	104.59.64.36	100	404	1	13700000000	R_3fxwtOmqk5MiV2A	30.4719	-90.4818	anonymous	EN	1	1	1	0				I got her a ride on Silverado to match my truck. She had this routine when playing with it. She would give me a hug, kiss, Eskimo kiss, high five and say I love you. Then go drive her truck. When she was done she would tell me she was back. She did this routine over and over all day and I loved it.	2	3	4	4	2	2	1	2	2			3	3	1	1	5	1	1	3	3	17	2	5	2	3	5
0	Didn't understand ECI_Desc question - positive; Failed test question	3	11/7/2017 16:21	11/7/2017 16:48	IP Address	66.191.17.27	100	1600	1	11/7/2017 16:48	R_6xHw23eMGjmkjBL	44.1213	-124.002	anonymous	EN	1	2	1	0				it was a fun day at the park	1	3	2	1	5	2	1	2	2			2	1	1	2	4	2	2	5	1	13	7	1	2	1	7
0	Didn't understand ECI_Desc question - no interaction mentioned	2	11/7/2017 16:06	11/7/2017 16:15	IP Address	70.176.66.119	100	530	1	11/7/2017 16:15	R_V2sSxKXVCnbjNm1	33.4656	-111.925	anonymous	EN	1	1	1	1	0	2	2	My daughter wanted to go to a Saturday night party. Even though she goes to an all girls high school the party was going to be with an all boys school at a parents house. Both my wife and I felt it was not the appropriate thing to attend.	2	2	4	5	5	2	1	15	1	1	2	5	5	5	1	5	4	5	3	3	32	6	2	6	2	6
1			11/7/2017 16:04	11/7/2017 16:10	IP Address	75.128.183.238	100	378	1	11/7/2017 16:10	R_2378YAKgUdFPHfB	43.6147	-84.7927	anonymous	EN	1	1	1	1	0	2	2	My daughter likes an extremely white trash boy at school and wants to date him, but we're saying no, of course. This leads to the typical "it's my life" and "let me make my own mistakes" to which we counter with our prejudices against that type of people. She ended up yelling, slamming doors, crying, saying she hates us, etc. Typically teenager problems.	2	1	3	5	3	2	1	14	1	1	4	4	5	5	1	5	4	5	2	4	32	4	5	6	4	6
1			11/7/2017 16:04	11/7/2017 16:13	IP Address	75.219.225.201	100	535	1	11/7/2017 16:13	R_2D0676tWeprbRg4	37.751	-97.822	anonymous	EN	1	2	1	1	0	2	2	me and my daughter had a heated conversation about her driving. She is 15 and has her permit. Every time I ask her to drive she refuses. I've tried to explain to her she needs to know how to drive so she can go to college. She said she is not going there. I raised my voice and told her I can't drive her around and support her the rest of my life. She went to her room and slammed the door.	2	1	4	5	4	2	1	15	2			2	2	1	4	2	1	2	4	2	12	3	5	3	4	5
1			11/7/2017 16:04	11/7/2017 16:13	IP Address	172.56.5.43	100	561	1	11/7/2017 16:13	R_4OD3VW4YG2tFFg5	35.2271	-80.8431	anonymous	EN	1	2	1	1	0	2	2	My oldest daughter was angry at me last week because she couldn't have candy after Halloween until she ate dinner and she became very upset.	2	1	3	5	3	2	1	7	1	2	2	5	3	3	3	3	4	4	3	3	25	6	7	7	5	6
1			11/7/2017 16:10	11/7/2017 16:14	IP Address	74.90.44.121	100	242	1	11/7/2017 16:14	R_tYEXZJeDSMBrjeF	41.5861	-73.883	anonymous	EN	1	5	1	1	0	0	1	She didn't go to school for a couple of days and when she received her work she freaked out	2	1	3	5	5	2	1	8	1	2	4	5	5	5	1	5	5	5	2	4	34	4	4	5	4	5
1			11/7/2017 16:09	11/7/2017 16:16	IP Address	205.154.246.79	100	401	1	11/7/2017 16:16	R_5doGYrhQLi0fowF	33.8315	-118.185	anonymous	EN	1	1	1	1	0	2	2	My son disagreed about my decision not to let him go to a party with a friend of his that I didn't care for.	2	1	5	5	2	2						4	5	4	2	4	4	5	2	4	30	6	3	6	2	5
1			11/7/2017 16:10	11/7/2017 16:17	IP Address	204.111.55.150	100	403	1	11/7/2017 16:17	R_3s1v2lKev8amRh8	38.891	-78.5341	anonymous	EN	1	3	1	1	0	2	2	my second youngest son was smacking my oldest in the face. I wanted him in timeout and you guessed it he didn't want to go. fighting me and yelling at me until he finally submitted.	2	1	4	5	3	2	2	3	1	1	2	3	3	3	2	4	3	4	2	4	24	6	2	2	2	5
1			11/7/2017 16:19	11/7/2017 16:25	IP Address	108.24.89.148	100	374	1	11/7/2017 16:25	R_2zRNQnsGfOYKg2e	39.8506	-74.9099	anonymous	EN	1	2	1	1	0	0	0	They were very upset after getting in trouble for not listening and giving attitude.	2	1	4	5	3	2	1	4	2			5	5	5	1	5	5	5	1	5	35	4	5	4	3	5
1			11/7/2017 16:20	11/7/2017 16:28	IP Address	73.106.18.22	100	508	1	11/7/2017 16:28	R_21Bp56DelHYmMDS	33.9887	-83.898	anonymous	EN	1	2	1	1	0	0	2	Just today my 18 month old son was crying hysterically and I could not figure out why.	2	1	5	5	5	2	2	1	2			4	4	4	2	4	4	5	3	3	28	6	5	7	2	5
1			11/7/2017 16:18	11/7/2017 16:31	IP Address	98.18.173.194	100	814	1	11/7/2017 16:31	R_QnQlSYIFAhEOmf7	42.5054	-91.1361	anonymous	EN	1	3	1	1	0	2	2	I told my daughter that she could not stay at a friend's houses over night. She argued and fought with me about it.	2	1	4	5	2	2	1	13	2			5	5	5	1	5	5	5	2	4	34	5	4	5	4	6
1			11/7/2017 17:12	11/7/2017 17:16	IP Address	142.129.109.174	100	261	1	11/7/2017 17:16	R_3iUzlk8QKqjIWWh	34.0764	-118.263	anonymous	EN	1	1	1	1	0	1	1	My son was not looking forward to going to school I said he had to and it was not way of getting out of it. Then he ya'll and threw somthing at me. I was super pissed about it and we both were yelling.	2	1	5	5	4	2	2	10	2			4	5	5	3	3	3	5	5	1	26	5	6	4	6	6
1			13700000000	13700000000	IP Address	71.80.5.118	100	475	1	13700000000	R_Dpegk9eKRL83LR7	36.8279	-76.48	anonymous	EN	1	1	1	1	1	0	2	When she wanted to stay home and we had to leave so I can go to work and she didn't want to go to the sitter.	2	1	1	5	3	2	1	3	2			1	1	1	1	5	1	1	1	5	15	7	6	7	6	7
1			13700000000	13700000000	IP Address	173.25.73.186	100	232	1	13700000000	R_3HobNvQ7RbCbqrr	33.4151	-111.55	anonymous	EN	1	2	1	1	1	1	2	Toddler meltdown right before nap time over changing his diaper.	2	1	2	5	2	2	2	1.5	2			4	5	5	1	5	5	5	2	4	33	7	2	7	1	5
1			13700000000	13700000000	IP Address	174.213.5.123	100	450	1	13700000000	R_79jdyzSW1BRVzMd	33.5426	-117.339	anonymous	EN	1	2	1	1	2	0	2	We were at the store and she wanted a toy and I explained she couldn't get it until next week. She didn't agree to that and had a tantrum	2	1	3	5	3	2	1	7	2			5	5	5	1	5	1	5	2	4	30	3	1	4	1	5
1			13700000000	13700000000	IP Address	99.35.160.62	100	299	1	13700000000	R_1mfJtu6xnfkucCm	42.3959	-88.1749	anonymous	EN	1	1	1	1	1	0	2	He got mad at me for putting away a toy that was broken and not safe to play with.	2	1	3	5	5	2	2	2	2			4	5	5	5	1	5	5	5	1	26	6	4	6	5	6
1			13700000000	13700000000	IP Address	67.158.139.220	100	307	1	13700000000	R_2wzrLjeoBQEr4FU	40.1462	-80.022	anonymous	EN	1	1	1	1	0	2	2	We have been having an ongoing issue regarding her cell phone. It is broken but still usable. I offered her $150 dollars towards a new one. She thinks she needs an iphone and I refuse to give her any more money towards a phone. There are plenty of other phones that she could get that would not cost a fortune. She is 13 and only thinks of status, she typically storms off when I disagree that she s…	2	1	4	5	2	2	1	13	2			1	1	1	5	1	1	2	4	2	9	3	2	3	1	4
1			13700000000	13700000000	IP Address	97.83.88.158	100	320	1	13700000000	R_1eEv7GmVguheKmW	45.5452	-84.355	anonymous	EN	1	3	1	1	1	2	2	The day before yesterday. He wanted to keep playing his game and I was feeling like he needed to take a break and do something else for a little while. I don't have an issue with video games, but i do have an issue with playing them for endless hours. There was a little bit of a power struggle, but it was over really quickly.	2	1	1	5	1	2	2	9	2			5	5	5	1	5	5	5	1	5	35	7	1	7	1	7
1			13700000000	13700000000	IP Address	73.141.121.173	100	324	1	13700000000	R_2wHVsCK4DexkqN9	39.9482	-75.3055	anonymous	EN	1	2	1	1	1	1	2	When I told her it was bedtime. She got very upset.	2	1	4	5	2	2	1	6	1	2	2	4	5	5	1	5	5	5	1	5	34	6	5	6	2	7
0	Didn't understand ECI_Desc question - consolation	2	11/7/2017 16:19	11/7/2017 16:35	IP Address	47.196.90.238	100	934	1	11/7/2017 16:35	R_1IiyZ1dFYGBVc4S	27.9003	-82.3024	anonymous	EN	1	2	1	1	0	2	1	My daughter went home crying from school. She was very upset but did not want to say anything. I held her close to me and tried to comfort her. I gave her some water and helped her relax. After a while, I told her that when I am upset, it is helpful to talk about our emotion and acknowledge it rather than just keep it to ourselves. I did not ask her anything until after a few hours, she told me w…	2	2	4	4	4	2	1	7	1	2	3	4	4	3	2	4	3	4	4	2	24	5	4	5	1	5
1			11/7/2017 16:00	11/7/2017 16:02	IP Address	172.11.220.144	100	139	1	11/7/2017 16:02	R_1BRUUva6NMxrYhb	39.5975	-84.156	anonymous	EN	1	1	1	1	1	1	2	When she threw a fit because she didn't want to clean her room up.	2	1	2	4	3	2	1	6	1	1	2	5	5	5	1	5	5	5	2	4	34	4	5	4	4	5
1			11/7/2017 16:01	11/7/2017 16:06	IP Address	76.22.169.104	100	253	1	11/7/2017 16:06	R_sOmeF1hrqeEYhBT	36.1759	-86.8093	anonymous	EN	1	2	1	1	0	2	2	My youngest child (4) threw a fit when I wouldn't let him have more than a little of his Halloween candy each day since Halloween. I have been trying to remain patient but it's hard to want to do Halloween/get candy when this becomes a persistent meltdown.	2	1	2	4	2	2	2	4	2			5	5	5	1	5	5	5	2	4	34	6	2	6	2	6
1			11/7/2017 16:00	11/7/2017 16:06	IP Address	76.77.193.185	100	339	1	11/7/2017 16:06	R_ALQZvVDhiKvK4Df	44.5062	-94.7242	anonymous	EN	1	3	1	1	1	0	2	My son woke up in the middle of the night and started crying because he was scared. I had already put him to sleep 3 times and he is getting to old to keep doing this.	2	1	3	4	3	2	1	3	2			3	3	4	3	3	2	5	3	3	23	3	3	3	2	2
1			11/7/2017 16:09	11/7/2017 16:15	IP Address	73.250.34.167	100	359	1	11/7/2017 16:15	R_D1ZRQypmTcCIaop	39.6172	-75.8678	anonymous	EN	1	1	1	1	0	2	2	My child wanted to spend the night at one of his friends house and I would not let him he got mad at me and told me he hated me and I was so mean. Of course he was just upset because he could not spend the night at his friends house, so I sat him down and talked to him and explained to him that I did love him and was not mean but we as a family had other things going on and it was not a good time…	2	1	3	4	3	2	2	5	1	1	2	5	5	5	1	5	5	5	2	4	34	6	3	6	3	6
1			11/7/2017 16:10	11/7/2017 16:15	IP Address	24.147.43.72	100	314	1	11/7/2017 16:15	R_6ojRqVjxaDE3zOx	41.7305	-71.1145	anonymous	EN	1	3	1	1	0	2	1	My 14 year old son is a freshman in high school. All he wants to do is play on the basketball team. However, my husband and I have told him that his grades are what is most important - especially since he's not the most motivated student. We had a heated discussion this week about the repercussions of him not improving his grades than he would lose basketball. He was not happy and neither were we.	2	1	4	4	3	2	2	14	1	1	4	4	4	4	1	5	4	5	2	4	30	6	6	6	2	6
1			11/7/2017 16:14	11/7/2017 16:18	IP Address	63.155.129.21	100	230	1	11/7/2017 16:18	R_eDnmEnKM9Xhek6d	44.058	-123.006	anonymous	EN	1	3	1	1	1	1	2	Myson was throwing a tantrumabout cleaning uphis toys. He argued so I put himin his room and shut the door. Laterhe came outand apologized	2	1	3	4	4	2	2	4	2			4	3	4	4	2	4	5	4	2	24	5	7	6	6	6
1			11/7/2017 16:15	11/7/2017 16:22	IP Address	162.195.226.56	100	393	1	11/7/2017 16:22	R_3EzroDcCzc4GXmx	37.3323	-95.2612	anonymous	EN	1	1	1	1	1	1	2	My son was late getting back from an errand because he was fooling around and caused dinner to get cold waiting on him. We exchanged a few words and it got a little heated.	2	1	3	4	4	2	2	17	1	2	3	4	4	4	1	5	4	4	3	3	28	5	6	5	4	5
1			11/7/2017 16:22	11/7/2017 16:28	IP Address	67.48.162.225	100	343	1	11/7/2017 16:28	R_2P6UZAnxXu3s9YS	26.2454	-97.6836	anonymous	EN	1	1	1	1	1	1	2	2 nights ago, he was not ready to go to bed. I explained to him that he does need sleep. He was really tired and just refused. I had other tasks that I also needed to complete, and it was past his bed time. It was emotionally and physically exausting.	2	1	3	4	3	2	2	3	2			4	4	5	2	4	4	5	2	4	30	6	5	6	5	5
1			11/7/2017 16:32	11/7/2017 16:35	IP Address	98.209.21.185	100	223	1	11/7/2017 16:35	R_DcQShMJkrvIL1O9	42.2668	-83.8562	anonymous	EN	1	2	1	1	1	1	1	My daughter was upset that I wouldn't let her go to school without pants under her dress and she yelled and said she didn't like me anymore.	2	1	3	4	4	2	1	4	2			4	5	5	1	5	4	5	1	5	33	5	3	5	1	5
1			11/7/2017 18:16	11/7/2017 18:22	IP Address	73.187.246.39	100	326	1	11/7/2017 18:22	R_3qWg26R6fxatnZ7	40.3915	-76.4381	anonymous	EN	1	2	1	1	1	2	2	My daughter was tired from being at a sleepover the night before and was picking on her brother, especially for playing with her Barbies while she had been away. I tried to defend him and tell her it wasn't a big deal and was getting frustrated that she wouldn't even listen to me speak. She ran up to her room and barricaded herself in and told me that her heart is broken because no one cares abou…	2	1	3	4	4	2	1	5	1	2	2	5	5	5	3	3	5	5	3	3	31	6	6	6	3	7
1			13700000000	13700000000	IP Address	47.196.43.54	100	244	1	13700000000	R_ehyNqLG13UAWMNj	27.8661	-82.3265	anonymous	EN	1	1	1	1	0	2	2	my kid told me that he wanted to move out of my house soon and i disagreed.	2	1	4	4	4	2	2	17	2			4	4	4	2	4	4	5	2	4	29	4	4	4	3	5
1			13700000000	13700000000	IP Address	73.17.86.92	100	304	1	13700000000	R_3R4QbKD9yTvR2Er	43.0323	-71.1992	anonymous	EN	1	1	1	1	1	2	2	We had a little disagreement about whether or not it was a good idea to be slamming the sliding glass door closed every 5 minutes that the dog wanted in/out. He thought it was a brilliant idea since it made a loud noise, that made him laugh. I, however, did not find it very funny and he ended up in time out after I asked him 3 times to please STOP!	2	1	4	4	4	2	2	5	2			5	5	5	1	5	5	5	2	4	34	4	6	4	2	3
1			13700000000	13700000000	IP Address	107.3.190.60	100	239	1	13700000000	R_3MmvSId38dcMm7O	37.7691	-122.445	anonymous	EN	1	1	1	1	2	1	2	My daughter got really upset about having to go in her car seat the other day. She doesn't really like being in her seat even on a good day, but on this day we were all jet lagged, and she had missed her nap and was especially tired and prone to get upset.	2	1	4	4	3	2	1	2	1	1	3	4	4	5	1	5	5	5	2	4	32	4	3	5	4	5
1			13700000000	13700000000	IP Address	108.44.249.79	100	471	1	13700000000	R_1Cvx5MpZJXP5mMl	39.0487	-77.6082	anonymous	EN	1	1	1	1	1	1	2	My son would not go to bed and i threatened to take away his iPad and he threw a temper tantrum and i yelled at him which made him cry.	2	1	4	4	3	2	2	5	1	1	3	5	5	4	1	5	4	5	2	4	32	6	2	6	2	5
1			13700000000	13700000000	IP Address	67.2.22.200	100	334	1	13700000000	R_2zUqUYbtc58y88S	40.7995	-111.828	anonymous	EN	1	2	1	1	1	1	2	My daughter didn't want to eat anything for dinner. I offered several alternative dinner ideas and she refused them all. It was frustrating to me and I started to get frustrated with her. I told her she can either eat what was made for dinner or nothing (unless she could think of something quickly that I could make).	2	1	3	4	4	2	1	10	2			4	4	3	1	5	4	5	2	4	29	6	5	6	1	5
1			13700000000	13700000000	IP Address	4.16.172.134	100	506	1	13700000000	R_2sbxWDHj9Em9txX	45.5073	-122.693	anonymous	EN	1	2	1	1	0	0	0	I had to discipline my child for lying to me.	1	1	3	4	3	2	1	9	2			4	4	4	1	5	4	4	2	4	29	5	6	5	2	5
1			13700000000	13700000000	IP Address	72.10.212.194	100	316	1	13700000000	R_21jQfDZMFUY2zm8	43.3376	-74.9536	anonymous	EN	1	1	1	1	0	2	2	She felt that her older brothers were being mean to her. I tried to talk to her about things but she felt I was being unfair and not understanding her.	2	1	3	4	4	2	1	17	2			2	3	3	2	4	2	4	3	3	21	6	5	6	4	5
1			13700000000	13700000000	IP Address	173.80.89.86	100	304	1	13700000000	R_1j9t3k5yFFev0pc	38.0488	-81.1462	anonymous	EN	1	2	1	1	0	2	2	My daughter wanted to spend the night with a "fair-weather" friend. They are getting along this week and I tried to explain to my daughter that she doesn't need to ask "how high" every time this wishy- washy kid says "jump". It was obviously the end of the world when I wouldn't let her spend the night!	2	1	4	4	2	2	1	10	2			3	4	4	2	4	4	5	2	4	28	6	6	6	2	3
1			13700000000	13700000000	IP Address	167.23.240.75	100	421	1	13700000000	R_30q79Fs6Ofk1yUy	42.9294	-85.5456	anonymous	EN	1	1	1	1	0	2	2	My daughter is 13. She wanted to go to a friends house for the weekend. We were having a family gathering that weekend in which she didn’t want to go to. I told her she could not get to her friends house. She was very mad. She stopped talking to me and slammed her bedroom door. She was very uncooperative all weekend.	2	1	4	4	3	2	1	13	1	1	3	5	5	4	1	5	5	5	2	4	33	6	2	6	1	6
1			13700000000	13700000000	IP Address	73.128.105.17	100	398	1	13700000000	R_1lasUvjEWRum2Lj	39.0125	-75.6051	anonymous	EN	1	1	1	1	1	1	2	My son wanted to continue playing video games instead of helping the family clean when it was time to help the household get everything done. He began to get an attitude, become frustrated and cry. I became upset and frustrated that he didn't want to help and nearly threw a fit over something as simple as straighten up the coffee table. I had to correct him and put him in the corner and then expl…	2	1	4	4	3	2	2	6	2			3	3	3	2	4	2	4	4	2	21	5	2	6	1	5
1			13700000000	13700000000	IP Address	165.124.240.237	100	272	1	13700000000	R_25uqdxrDoe82CUc	42.0586	-87.6845	anonymous	EN	1	1	1	1	1	1	2	Yesterday my son and I shared a heated exchange. I wanted him to settle down and take an afternoon nap. He was determined not to. He squirmed and kicked and screamed.	2	1	3	4	3	2	2	1	2			3	4	3	2	4	4	5	2	4	27	3	5	6	2	5
1			13700000000	13700000000	IP Address	104.8.174.38	100	472	1	13700000000	R_1M0omTmzwIZfxJu	41.4452	-81.6996	anonymous	EN	1	1	1	1	2	0	2	I took my kid to the store with me and he wanted a cupcake, but we hadn't had dinner yet and we didn't need to get one. So I told him no, and he lost he shit. I know it was because he was tired and hungry (we were getting things to make dinner) but I wasn't going to let him melt down over a stupid cupcake so I had to have a talking with him and let him know that even if he didn't get the things h…	2	1	3	4	2	2	2	5	2			5	5	5	1	5	5	5	2	4	34	7	2	6	5	3
1			13700000000	13700000000	IP Address	68.13.163.217	100	308	1	13700000000	R_1g2e1zlknE0MxwX	41.2307	-96.1178	anonymous	EN	1	3	1	1	1	1	2	My child was mad at me when I told them to clean their room and put their clothes away.	2	1	4	4	5	2	2	17	2			4	4	3	2	4	3	4	4	2	24	6	6	5	3	5
1	**In the decription of the emotionally charged interaction, this participant mentioned that both her		13700000000	13700000000	IP Address	184.18.56.46	100	627	1	13700000000	R_UfM92wNgUSxraw1	41.0996	-85.0635	anonymous	EN	1	2	1	1	1	1	2	Both of my children are autistic. My youngest likes to get into debates regarding dinner and what we are eating, and why they shouldn't have to eat this or that, often. This particular evening it did become emotionally charged because they were asking questions about every single ingredient and sometimes its hard to discern if they are having anxiety over the food, or if they truly are just tryin…	2	1	2	4	3	2	2	12	1	2	2	4	4	4	2	4	3	4	3	3	26	5	2	2	1	2
0	Didn't complete survey	3	11/7/2017 16:05	11/7/2017 16:09	IP Address	75.87.164.69	93	238	2	11/14/2017 16:09	R_1FQYjcGh9dlQQS7			anonymous	EN	1	2	1	1	0	2	2	temper tantrum. my 3 year old wanted a toy. i told him no.	2	1	3	3	3	2		3				4	4	5	2	4	3	4	3	3	27	5	4	5	4	4
0	Didn't complete survey	3	11/7/2017 16:06	11/7/2017 16:08	IP Address	104.5.21.103	39	131	2	11/14/2017 16:09	R_3pl0QtTfDgzJlzL			anonymous	EN	1	1	1	1	0	2	1	I got upset at my son last week because he was not being honest in doing his math homework. He found the answers online and just copied the results instead of solving the problems himself. I just mad at him and told him he will not learn the material if he cheats.	2	1	3	3	4	2		12
0	Didn't complete survey	3	11/7/2017 16:10	11/7/2017 16:15	IP Address	74.140.211.80	93	321	2	11/14/2017 16:16	R_3nkJla1GyZD32hi			anonymous	EN	1	1	1	1	0	0	2	Was yesterday. My son had lost three jackets in the past three weeks. I asked him to check lost and found and he said none were there. One was his brand new winter coat. Then he argued with me that he never wore a new winter coat to school (it looks very similar to his old one) and that irritated me more. I pulled up the store to show him the order and coat I was talking about. He found the coat …	2	1	4	3	5	2		11				4	4	4	1	5	4	5	3	3	29	6	5	7	1	5
0	Didn't complete survey	3	11/7/2017 16:13	11/7/2017 16:18	IP Address	108.32.93.15	93	256	2	11/14/2017 16:18	R_1IAUUrTPxGcZWNW			anonymous	EN	1	2	1	1	1	1	2	He did not want to do the dishes and we got into a heated argument. He still did his chores, but under protest.	2	1	4	3	4	2		16			4	2	2	2	4	2	2	2	4	2	14	5	4	6	3	5
1			11/7/2017 16:01	11/7/2017 16:05	IP Address	24.208.63.16	100	267	1	11/7/2017 16:05	R_3lYc1sQtLYUbIc9	44.2453	-88.3648	anonymous	EN	1	3	1	1	0	2	2	Today my 15 year old son was supposed to be volunteering at the local pantry with his grandma, he knew about it for about a week and when i picked him up from school he started to make excuses why he couldn't go and we got into a heated emotional argument and he ended up walking away from the house	2	1	5	3	5	2	2	15	2			1	1	2	1	5	3	4	2	4	20	6	5	6	4	6
1			11/7/2017 16:07	11/7/2017 16:10	IP Address	69.92.237.2	100	166	1	11/7/2017 16:10	R_1mI2CItsER9tUw2	32.7038	-109.656	anonymous	EN	1	2	1	1	0	1	1	It was about homework, and making sure that everything gets done. We each had different ideas on how that works. In the end it got pretty heated.	2	1	4	3	3	2	1	15	2			5	4	5	1	5	5	5	2	4	33	6	1	6	1	7
1			11/7/2017 16:15	11/7/2017 16:19	IP Address	137.103.141.14	100	261	1	11/7/2017 16:19	R_20NXFyh2EhFYT1F	39.6351	-78.7665	anonymous	EN	1	1	1	1	0	2	2	We got into an argument about him staying at a friend's house.	2	1	4	3	3	2	2	12	2			3	4	3	3	3	2	3	4	2	20	4	6	6	4	3
1			11/7/2017 16:18	11/7/2017 16:24	IP Address	75.140.28.114	100	371	1	11/7/2017 16:24	R_1Kr3FzwYrYrewOq	33.7824	-118.144	anonymous	EN	1	1	1	1	1	1	2	She was already upset about something and I had asked her to take a shower. About 20 minutes went by and she still hadn't showered. I went to tell her again, a bit upset myself because she didn't listen to me the first time, and she started having a major attitude, which prompted both of us to raise our voices at each other.	2	1	4	3	3	2	1	11	1	2	1	3	3	3	2	4	3	5	3	3	24	5	6	5	2	5
1			13700000000	13700000000	IP Address	76.119.54.79	100	241	1	13700000000	R_1ohuNwzmGYzcuXs	42.7324	-71.1862	anonymous	EN	1	2	1	1	0	0	2	I just had a charged interaction with my 4 year old daughter about a half hour ago about her refusing to drink any water. It was just me pleading and pleading and her not willing to do it. She just simply refuses to drink any liquids throughout the day. Then at the last minute, she wants a reward for drinking any amount. It's so frustrating and tiring!	2	1	4	3	2	2	2	4	1	1	3	4	4	5	1	5	4	5	1	5	32	4	5	6	6	4
1			13700000000	13700000000	IP Address	184.203.209.155	100	396	1	13700000000	R_1BWxuYSBv5DjWIi	29.8321	-95.7346	anonymous	EN	1	3	1	1	1	1	2	My daughter woke up late the other morning. Instead of quickening her pace, she purposefully made things drag out (i.e. eating, putting on clothes). As it come closer to go-time, she started crying and screaming and I began to lose my patience. Eventually, we got out the door but neither of us was happy.	2	1	4	3	4	2	1	6	1	1	3	5	4	5	1	5	5	5	3	3	32	6	3	6	3	4
1			13700000000	13700000000	IP Address	72.201.20.43	100	343	1	13700000000	R_3j2PoECpcasQmH0	33.3528	-111.789	anonymous	EN	1	1	1	1	0	1	1	When school was starting up again after the Christmas break, my daughter had a bit of a break down because she is stressed about doing well in the last semester. I tried to comfort her but she quickly pulled away and said that I don't understand and that I will be disappointed if she doesn't do well. It turned into something that it didn't start out being however we were able to end it well.	2	1	4	3	3	2	1	15	2			4	4	3	1	5	3	4	2	4	27	6	4	6	2	5
1			13700000000	13700000000	IP Address	162.225.184.253	100	651	1	13700000000	R_2zkbRFkKjdyrBjN	42.2462	-83.179	anonymous	EN	1	4	1	1	0	1	1	About a week ago my daughter was highly upset and frustrated about her school work.Usually , she will adjust after figuring out the source of her frustrations, but this time she vented and got upset with me. Her emotional outburst caused us both to become agitated and we began disagree.	2	1	5	3	4	2	1	12	2			2	2	1	3	3	1	2	4	2	13	4	3	6	4	6
1			13700000000	13700000000	IP Address	142.197.27.197	100	710	1	13700000000	R_2thsa4qju9x9YFN	28.3853	-81.448	anonymous	EN	1	1	1	1	1	1	2	My son is still young, he is 4 and he is very stubborn.He left his toys all around the living room floor and when i've asked him to put his toys back in the special box for toys he said no and run to hide.I got and angry that he did not listen to me and i told him that i will take all his toys and i will not give it back to him , unless he starts to take care of it and listen to what i am saying.…	2	1	4	3	4	2	2	4	1	1	4	5	5	5	1	5	5	5	2	4	34	6	6	6	2	6
1			13700000000	13700000000	IP Address	172.56.26.247	100	455	1	13700000000	R_2lasYRvbbrEnQ7T	28.5445	-81.3706	anonymous	EN	1	1	1	1	1	1	2	My child really likes to play video games. It was time for him to turn off the video game and he ended up throwing a temper tantrum.	2	1	3	3	3	2	2	10	2			5	5	4	2	4	4	5	3	3	30	6	5	6	2	6
1			13700000000	13700000000	IP Address	108.215.122.164	100	541	1	13700000000	R_DJikz0OXJQwZlzX	33.5209	-84.3238	anonymous	EN	1	1	1	1	0	1	1	We argued about him lying to me about doing his homework before he went to basketball practice. He did not and that was discovered the next day when his teacher sent a text informing me of this. I was so disappointed that he was grounded for a month and banned from basketball for the rest of the season. He knew I was not playing. Don't lie to me...	2	1	5	3	4	2	2	10	1	2	3	4	4	4	1	5	4	5	2	4	30	5	3	5	3	5
0	Interaction emotion was positive	2	13700000000	13700000000	IP Address	108.65.124.80	100	305	1	13700000000	R_2y94Qyt7kUU1Xa4	28.4517	-81.4653	anonymous	EN	1	1	1	1	0	0	2	my baby was crying and i held her and calmed her down. i love holding her so much, so i felt lots of love.	2	3	3	2	2	2	1	1	2			3	3	2	2	4	2	4	3	3	21	4	6	5	2	5
0	Didn't complete survey; Didn't understand ECI_Desc question - consolation	3	11/7/2017 16:29	11/7/2017 16:51	IP Address	73.179.142.116	93	1323	2	11/14/2017 16:51	R_1RGtywZYFkQ3WmJ			anonymous	EN	1	4	1	1	0	0	2	My 3 years old fell and hit his head. He was crying really bad and I felt so sorry for him that I started to cry and we both hugged each other.	2	2	5	2	5	2		3	2		5	5	5	5	1	5	5	5	2	4	34	6	3	6	2	3
0	Didn't understand ECI_Desc question - no emotion or interaction	2	11/7/2017 16:15	11/7/2017 17:25	IP Address	107.77.201.52	100	4246	1	11/7/2017 17:25	R_1DnHbXVk38z4kgl	32.7787	-96.8217	anonymous	EN	1	2	1	1	0	1	1	My daughter didn’t complete and turn in her homework even though she told me she had.	1	2	4	2	3	2	1	13	2			3	4	5	2	4	2	5	2	4	27	6	6	2	1	5
0	Didn't understand ECI_Desc question - no interaction mentioned	2	11/7/2017 16:07	11/7/2017 16:14	IP Address	107.194.199.152	100	400	1	11/7/2017 16:14	R_2zuNhVlLV91lS8c	42.2935	-84.7509	anonymous	EN	1	1	1	1	0	0	2	I found out my daughter was driving to places I didn't allow.	1	2	5	2	5	2	1	17	2			3	3	2	4	2	2	3	4	2	17	5	6	5	5	6
0	not a meaningful description	1	13700000000	13700000000	IP Address	24.91.176.220	100	1034	1	13700000000	R_XsSbpCSHgYGsdH3	42.8496	-72.6644	anonymous	EN	1	1	1	1	0	2	2	We talked about whether Twin Peaks or Three Billboards outside Ebbing, Missouri should have won best picture at the golden globes	0	0	2	2	2	2	2	15	2			2	3	3	4	2	3	2	3	3	18	3	3	2	4	5
1			11/7/2017 16:00	11/7/2017 16:04	IP Address	174.55.71.72	100	289	1	11/7/2017 16:04	R_2tP0BLF3jzZg2NX	39.9697	-76.7934	anonymous	EN	1	3	1	1	0	1	1	My child did not want to do his homework and I had to force him to. He kept back talking and refusing for 45 minutes. I eventually calmed him down and we worked together to get it done.	2	1	4	2	5	2	2	9	2			3	3	3	3	3	2	4	3	3	21	6	7	6	3	5
1			11/7/2017 16:03	11/7/2017 16:08	IP Address	68.231.80.191	100	283	1	11/7/2017 16:08	R_3CQvatSkBgWTl1y	33.6238	-112.004	anonymous	EN	1	1	1	1	0	2	2	This past weekend she wanted to bleach her hair blonde. Both her sister (who is a hairdresser) and I told her it was not a good idea, but she did it anyway. It came out terrible and when I told her so she got angry and we had an argument.	2	1	4	2	4	2	1	17	2			4	4	3	1	5	4	5	4	2	27	5	6	5	2	5
1			11/7/2017 16:00	11/7/2017 16:11	IP Address	67.191.221.36	100	631	1	11/7/2017 16:11	R_3Hh8vUpT1FHp6AF	34.0918	-84.2209	anonymous	EN	1	2	1	1	1	1	2	My son would not get into the shower and he kept arguing with me. I had to repeatedly ask him to get into the shower and he kept saying he would but then kept procrastinating. After a good 10 minutes he finally got into the shower	2	1	4	2	4	2	2	7	2			1	1	1	5	1	1	1	5	1	7	6	5	6	1	7
1			11/7/2017 16:00	11/7/2017 16:11	IP Address	184.183.28.233	100	638	1	11/7/2017 16:11	R_wUmSD5LoRwBaRSF	33.5422	-111.968	anonymous	EN	1	2	1	1	1	1	2	My kids ignore me and my wife frequently - either while they are reading or watching TV, I cannot get a response - verbal or physical - when I ask them some thing or to do something. Finally I had it and started yelling my requests at the top of my lungs and I got the response I should have expected - yelling right back at me.	2	1	4	2	4	2	1	9	1	2	4	4	4	4	2	4	3	4	3	3	26	6	5	6	4	5
1			11/7/2017 16:10	11/7/2017 16:13	IP Address	69.92.237.2	100	196	1	11/7/2017 16:13	R_3pgz562TGjhGW67	32.7038	-109.656	anonymous	EN	1	1	1	1	0	2	2	She had a new boyfriend, and I was not sure if were approved of him or not. We got a little bit emotionally charged, however in the end I realized that it was not my decision to make, and that I taught her to choose the right, and that everything would be OK in the end.	2	1	4	2	3	2	1	16	2			1	1	1	1	5	1	1	1	5	15	5	2	6	1	6
1			11/7/2017 16:06	11/7/2017 16:15	IP Address	99.58.178.79	100	507	1	11/7/2017 16:15	R_2CN69wLJfGhGXM3	31.8994	-102.341	anonymous	EN	1	2	1	1	0	1	1	He got upset with me when I asked about a grade in class. I was not prying, but I think he thought I was. I kept on, and probably should have handled it a little differently. I think his reaction was more out of annoyance at my questioning.	2	1	4	2	4	2	2	14	2			2	3	3	4	2	2	4	3	3	19	3	3	3	2	5
1			11/7/2017 16:07	11/7/2017 16:16	IP Address	96.36.64.62	100	505	1	11/7/2017 16:16	R_PZBG8ja5Juih62B	35.0484	-82.0852	anonymous	EN	1	1	1	1	0	1	1	He had an exam coming up today and would not study even though I encouraged him and reminded him and discussed with him how upset he would be if he had to cram and did poorly. We grew heated but he wouldn't study still.	2	1	4	2	4	2	2	17	2			1	1	2	5	1	1	2	5	1	9	6	6	6	5	5
1			11/7/2017 16:10	11/7/2017 16:16	IP Address	206.71.200.223	100	368	1	11/7/2017 16:16	R_yEhBKkS46vRYEeZ	39.9315	-91.384	anonymous	EN	1	2	1	1	1	1	2	My daughter was particularly crabby one morning and threw her cereal all over the floor. I was have a bad day and lashed out causing her to cry.	2	1	4	2	5	2	1	3	1	2	3	4	4	4	1	5	4	5	2	4	30	4	5	6	4	6
1			11/7/2017 16:17	11/7/2017 16:22	IP Address	73.79.231.103	100	281	1	11/7/2017 16:22	R_3IaFn4EPOpc9Khx	40.4531	-79.9294	anonymous	EN	1	2	1	1	2	0	2	I wanted my kid to behave at the store but he was acting up. I eventually had to take him out and drive home.	2	1	4	2	4	2	2	4	2			5	5	5	1	5	5	5	1	5	35	6	2	6	1	6
1			11/7/2017 16:20	11/7/2017 16:23	IP Address	70.167.141.170	100	178	1	11/7/2017 16:23	R_3NDt0jyI73axRtP	29.7598	-82.2809	anonymous	EN	1	2	1	1	0	1	1	We were arguing over her school work and her bad grades	2	1	5	2	3	2	1	12	1	1	5	5	5	5	1	5	5	5	2	4	34	5	3	5	2	3
1			11/7/2017 16:14	11/7/2017 16:23	IP Address	63.231.143.131	100	562	1	11/7/2017 16:23	R_UtDrHcybIE9BXix	44.9843	-93.2654	anonymous	EN	1	2	1	1	2	2	2	Last week my son was excited for Halloween. However; we had not gotten his costume yet and he was starting to get agitated. We went to the costume store and he could not decide which costume he wanted so we got into an argument about the deciding of the costumes. He started crying an said something off the cuff and that got me started crying.	2	1	4	2	4	2	2	5	1	2	2	4	4	5	1	5	5	5	2	4	32	6	3	7	1	6
1			11/7/2017 16:21	11/7/2017 16:45	IP Address	107.140.191.176	100	1411	1	11/7/2017 16:45	R_1HcbkpZEXZtADkA	30.4416	-97.5986	anonymous	EN	1	2	1	1	2	1	2	We went to a grocery store and my child was distracting and not obedient. I scolded her and it made me upset.	2	1	4	2	3	2	1	5	2			3	3	3	2	4	3	4	3	3	23	4	3	4	2	5
1			11/7/2017 16:42	11/7/2017 16:45	IP Address	24.116.234.17	100	196	1	11/7/2017 16:45	R_ZxH90mNjhubXWiR	33.6383	-96.7245	anonymous	EN	1	2	1	1	0	1	1	When my child brought home a progress report with a D on it.	1	1	4	2	2	2	2	13	1	2	3	5	5	4	1	5	4	5	2	4	32	6	5	5	3	5
1			13700000000	13700000000	IP Address	97.83.105.108	100	413	1	13700000000	R_324vqeZy0iHxY6Z	45.251	-85.2807	anonymous	EN	1	3	1	1	1	1	2	My 2 year old refused to listen to us tonight after daycare. We wanted her to take her vitamins and she downright refused. She had to go sit in her bed and take a time out. Even after having a moment in her room throwing a fit she still refuses to take them. Both her dad and I were upset with her.	2	1	4	2	3	2	1	2	1	1	4	5	4	4	1	5	4	4	2	4	30	5	2	5	2	4
1			13700000000	13700000000	IP Address	67.233.134.59	100	324	1	13700000000	R_XG4pvqRGUqvuVbj	30.5795	-84.2055	anonymous	EN	1	1	1	1	1	0	2	My daughter decided that she did not want to do what I was asking her to do. She ran across the house and stood with her back to me and screamed. We were trying to leave so I was in a rush which did not help.	2	1	3	2	3	2	1	1.5	2			5	5	5	1	5	5	5	1	5	35	5	5	6	2	6
1			13700000000	13700000000	IP Address	104.244.240.33	100	145	1	13700000000	R_1gilQ7FYUMLfzkt	41.8825	-87.6441	anonymous	EN	1	1	1	1	1	1	2	When my child wouldn’t stop throwing food at dinner, I got very frustrated. This caused him to get upset which got me even more frustrated.	2	1	3	2	4	2	1	1	2			5	5	5	1	5	5	5	1	5	35	6	6	6	2	6
1			13700000000	13700000000	IP Address	107.77.241.7	100	1687	1	13700000000	R_1ikw4NfUkYPo4Ym	39.2904	-76.6122	anonymous	EN	1	6	1	1	1	2	2	My 14 year old son and I had a heated argument that is still weighing heavily on my heart. He has expensive taste and not no where near as responsible or hard working as I was at that age and I know I am partly to blame. His $200 dollar Nike air max he was just gifted on Christmas was found on front porch with chew marks from puppies. His response to my reaction upon finding them was hurtful and …	2	1	5	2	3	2	2	14	2			1	1	2	5	1	1	3	5	1	10	4	7	7	7	7
1			13700000000	13700000000	IP Address	65.78.86.120	100	1197	1	13700000000	R_3JF5iljm62fzByW	40.691	-75.2793	anonymous	EN	1	3	1	1	1	0	2	My oldest daughter was not wanting to use the potty and I became upset with her because she won't be accepted into school unless she is fully potty trained.	2	1	4	2	4	2	1	3	2			3	2	2	2	4	1	5	3	3	20	5	4	4	3	5
1			11/7/2017 15:59	11/7/2017 16:05	IP Address	73.163.230.211	100	329	1	11/7/2017 16:05	R_8HXey8sSTDMYS65	39.2784	-76.557	anonymous	EN	1	2	1	1	1	1	1	When we discussed when would be the best time for her to do her homework. She was very emotional about waiting for a couple hours before starting.	2	1	3	1	4	2	1	9	1	2	3	4	2	2	3	3	4	5	3	3	23	5	4	4	6	3
1			13700000000	13700000000	IP Address	72.239.172.70	100	367	1	13700000000	R_3lxL4Se0D2PbHyI	28.6079	-81.3055	anonymous	EN	1	1	1	1	0	1	1	Just today we argued about grades and his commitment to his academics	2	1	4	1	2	2	2	16	2			2	2	2	2	4	2	3	4	2	17	6	4	6	3	4
0	Random answer to ECI_Desc question	1	11/7/2017 16:00	11/7/2017 16:05	IP Address	198.22.162.104	100	266	1	11/7/2017 16:05	R_278PBzPctZ7AxSG	40.7111	-73.9469	anonymous	EN	1	2	1	0				Survivor is the third studio album by American girl group Destiny's Child. It was first released by Columbia Records on May 1, 2001, in the United States. The album features production by lead singer Beyoncé Knowles and J.R. Rotem, with additional production from Poke & Tone, Cory Rooney and Mark J. Feist. Five singles were released from the album: "Independent Women Part I", "Survivor", "Bootyli…	0	0	4	5	4	3	1	19	1	1	4	4	4	5	4	2	5	4	5	1	25	6	6	7	6	7
0	Didn't complete survey	3	11/7/2017 16:14	11/7/2017 16:26	IP Address	76.182.116.54	93	730	2	11/14/2017 16:26	R_3s7bupEYopD5dpv			anonymous	EN	1	2	1	0				My daughter is in gymnastics and was having trouble with a skill. This lead to a break down at practice and again at home. We discussed it with her coach and she got some extra practice on it until she felt more comfortable.	2	1	4	5	3	3		10	1			3	4	3	2	4	3	5	4	2	24	6	6	6	2	5
0	Random answer to ECI_Desc question; Failed test question	3	11/7/2017 16:09	11/7/2017 16:12	IP Address	162.243.163.35	100	199	1	11/7/2017 16:12	R_3Em1ZR2rm2UTGSI	40.7904	-74.0246	anonymous	EN	1	2	1	0				good	0	0	4	4	2	3	1	2	1	2	3	4	3	2	3	3	4	3	2	4	23	5	4	3	4	5
0	positive emotion	2	13700000000	13700000000	IP Address	76.216.170.247	100	977	1	13700000000	R_WfD6RhltdBBz3oJ	33.2004	-117.291	anonymous	EN	1	1	1	0				When she got hurt playing she run up to me and ask me to kiss her booboo after that she hugged and kissed me to say thank you.	2	3	3	3	3	3	1	3	2			5	5	5	1	5	5	5	2	4	34	6	2	6	2	6
0	Didn't understand ECI_Desc question; Failed test question	3	11/7/2017 16:02	11/7/2017 16:09	IP Address	73.208.46.51	100	421	1	11/7/2017 16:09	R_1RqNx0BfL0WxTHP	41.7853	-87.7734	anonymous	EN	1	1	1	0				i am close with my kids	0	0	3	3	4	3	2	10	1	2	3	3	2	3	2	4	3	3	2	4	22	3	3	3	2	4
0	Didn't understand ECI_Desc question - positive	2	11/7/2017 16:05	11/7/2017 16:10	IP Address	172.116.28.59	100	320	1	11/7/2017 16:10	R_3eqyxIRyv90Ag3U	33.8386	-117.203	anonymous	EN	1	1	1	0				we were happy to watch a show together	2	3	3	2	3	3	2	15	2			2	2	3	3	3	2	3	4	2	17	3	4	4	3	5
0	positive emotion	2	13700000000	13700000000	IP Address	108.46.76.91	100	332	1	13700000000	R_r8rcaltjE9FY7Op	40.6024	-73.7637	anonymous	EN	1	1	1	1	0	0	2	it would be the time we practiced dance moves together because we both like dancing.We would dance for hours learning and trying new dance moves	2	3	4	5	3	3	2	8	1	2	4	4	2	4	4	2	4	5	4	2	23	6	4	5	5	2
0	Didn't pass test question (ERQ_7)	3	13700000000	13700000000	IP Address	205.161.26.76	100	249	1	13700000000	R_r6LqqCc2c4H0fJf	39.4073	-98.0881	anonymous	EN	1	1	1	1	1	1	2	My son was upset about an argument that happens on Xbox live with some of his friends. Some of them said some inappropriate things and stopped playing. This upset my son because they all hang out alot on xbox live and have been friends for a long time.	1	2	1	5	1	3	2	15	2			5	5	5	1	5	5	5	1	5	35	7	4	5	3	5
0	Didn't understand ECI_Desc question - consolation	2	11/7/2017 16:00	11/7/2017 16:06	IP Address	173.88.191.245	100	417	1	11/7/2017 16:06	R_2P6aYV3ff8CayeQ	41.1764	-80.9685	anonymous	EN	1	2	1	1	1	1	1	When my child came home with his progress report and was getting a D in reading. He was very upset and felt i would be mad at him. He was crying in his room and I was crying talking to him. I reassured him that I want him to try his best and we will work together to get his grade up.	2	2	3	5	4	3	2	11	2			3	3	3	2	4	2	4	3	3	22	4	5	4	3	4
0	Didn't understand ECI_Desc question - consolation	2	11/7/2017 16:10	11/7/2017 16:14	IP Address	98.20.142.248	100	222	1	11/7/2017 16:14	R_3kbQn39xSbNOuLA	36.6591	-91.0066	anonymous	EN	1	1	1	1	0	2	2	We were talking about his dad who has cancer treatments	2	2	5	5	5	3	2	16	2			4	4	3	1	5	4	5	3	3	28	6	6	6	2	6
0	Didn't understand ECI_Desc question - consolation; Failed test question	3	11/7/2017 16:00	11/7/2017 16:01	IP Address	198.72.247.247	100	93	1	11/7/2017 16:01	R_3R8CmyJ1lo71wsW	34.0853	-117.961	anonymous	EN	1	1	1	1	0	2	2	We waited for his father to come home from deployment.	2	2	4	5	5	3	1	3	1	1	3	5	2	2	3	3	4	3	4	2	21	5	7	2	5	5
1			11/7/2017 15:59	11/7/2017 16:05	IP Address	174.54.226.223	100	349	1	11/7/2017 16:05	R_1pXrHeQxEWiQUNQ	39.7669	-76.6789	anonymous	EN	1	2	1	1	1	2	2	My daughter wanted to go to school, but she was sick and had a fever. SHe got upset with me for making her stay home.	2	1	4	5	3	3	1	6	2			4	4	4	1	5	4	5	2	4	30	5	7	5	1	3
1			11/7/2017 16:01	11/7/2017 16:08	IP Address	73.121.204.208	100	416	1	11/7/2017 16:08	R_3LYjHRAdvARPOdj	36.1288	-83.8126	anonymous	EN	1	1	1	1	1	1	1	On Sunday my son was angry because he couldn't understand his geometry homework. He has always struggled with math. He slammed his book down and said he couldn't do it. He was angry with me for making him try. He says he'll fail no matter what he does.	2	1	3	5	2	3	2	15	2			5	4	4	1	5	4	5	3	3	30	6	2	6	2	6
1			11/7/2017 16:01	11/7/2017 16:13	IP Address	181.196.89.51	100	748	1	11/7/2017 16:13	R_1rIKbEEMdnAjsg0	-2.1667	-79.9	anonymous	EN	1	1	1	1	1	1	2	Just today he came home from school and I was in the middle of work (another very looong survey) and needed a few more minutes to finish up. I asked him to please wash up and give me a little time so that I could finish and then get his snack, check homework, etc. He starts speaking to me and of course I lose concentration. I reminded him again to please be quiet for a few minutes until I could g…	2	1	4	5	4	3	2	13	2			3	5	5	1	5	1	3	1	5	27	5	2	5	1	5
1			11/7/2017 16:18	11/7/2017 16:22	IP Address	64.126.160.159	100	204	1	11/7/2017 16:22	R_3qk5znOVzmSAaIP	46.7322	-117.245	anonymous	EN	1	1	1	1	1	2	2	This morning my 13 year old son was getting upset about a coat that I had ordered for him. He was worried that it was going to be too big and that he wouldn't want to wear it. He then started getting upset that he wasn't as tall as the other kids in his grade.	2	1	2	5	2	3	2	13	2			5	5	5	1	5	4	5	1	5	34	6	4	6	1	6
1			11/7/2017 16:12	11/7/2017 16:25	IP Address	68.196.127.228	100	777	1	11/7/2017 16:25	R_29mMyQD7wT0eU05	41.677	-73.8619	anonymous	EN	1	1	1	1	2	2	2	My child today threw a fit while we were hiking. She wanted to run down the side of a large mountain which wasn't safe. She then threw herself on the ground and started crying.	2	1	2	5	2	3	1	2	2			2	3	2	2	4	1	4	5	1	17	7	3	7	1	7
1			11/7/2017 16:25	11/7/2017 16:29	IP Address	69.143.24.65	100	269	1	11/7/2017 16:29	R_pLCu8vCAHUHTvpf	38.8747	-77.113	anonymous	EN	1	1	1	1	1	1	2	My son was playing with his toys, he is 5 and it was time for him to go to bed. He didn't want to go, so I took the toys away and he started crying about it.	2	1	3	5	3	3	2	5	2			5	5	5	1	5	5	5	1	5	35	4	4	4	4	7
1			11/7/2017 16:30	11/7/2017 16:33	IP Address	73.55.217.212	100	171	1	11/7/2017 16:33	R_2aFai9QAskQBPOX	29.9878	-95.655	anonymous	EN	1	1	1	1	0	1	1	She failed a test and I was upset because she spent too much time playing and not studying.	2	1	2	5	2	3	1	13	2			5	5	5	1	5	5	5	1	5	35	7	3	6	1	5
1			11/7/2017 16:20	11/7/2017 16:46	IP Address	204.210.152.107	100	1577	1	11/7/2017 16:46	R_2wpLFzOypKGHKCU	41.3729	-74.6407	anonymous	EN	1	1	1	1	2	1	2	My daughter is very strong willed. I took her to the grocery store and she road in a plastic car that was attached to the shopping cart. She was having a great time, and this made my errand a lot easier. After the groceries were loaded into the car, I proceeded to take her out. She decided to through a temper tantrum because she did not want to get out. It was making it difficult for me to even g…	2	1	5	5	3	3	1	2	2			5	5	5	1	5	5	5	1	5	35	7	1	7	1	7
1			11/7/2017 16:38	11/7/2017 16:53	IP Address	76.118.87.65	100	937	1	11/7/2017 16:53	R_OczvOivfq8vFSwh	41.8686	-72.8234	anonymous	EN	1	1	1	1	1	1	2	Recently just a few a days ago i expressed my concerns to my daughter the importance of cleaning her room on weekly basis. Each time we had the conversation she was somewhat defiant and refused to complete the task the was asked of her. After some convincing she eventually saw things my and completed what was asked after she told that her weekly allowance of twenty dollars will be forfeited and c…	2	1	3	5	5	3	1	15	1	1	4	4	4	4	2	4	3	4	2	4	27	5	5	6	3	7
1			13700000000	13700000000	IP Address	173.239.218.5	100	300	1	13700000000	R_3g7P8IfUTYIuYlB	40.5516	-74.4637	anonymous	EN	1	1	1	1	1	0	2	My son and I had a heated moment when one night he was playing his racing video game past 8:00PM which is forbidden. When I took the controller away from him, he flew off into a rage and continued having temper tantrum for about 30 minutes. This resulted in him losing privileges to all games for the next few nights after that.	2	1	4	5	3	3	2	6	2			4	4	5	2	4	4	4	2	4	29	4	5	5	3	5
1			13700000000	13700000000	IP Address	99.130.81.124	100	298	1	13700000000	R_2fByNQ4wRJmndcp	41.3882	-87.9543	anonymous	EN	1	2	1	1	1	1	2	My son wanted a cookie but he hadn't eaten any normal food. We are fairly health conscious, so while we aren't totally against cookies, we allow him to eat them only sparingly and not as a meal. When I took the cookie and told him he could have one later, he started screaming at the top of his lungs and calling for his mom. He was also walking around pretty upset. He was really upset but ultimate…	2	1	3	5	1	3	2	2	2			5	5	5	1	5	4	5	2	4	33	5	4	5	1	5
1			13700000000	13700000000	IP Address	24.253.28.105	100	410	1	13700000000	R_2cAEuVSDMGEjZt8	36.2729	-115.133	anonymous	EN	1		1	1	1	2	2	This afternoon the light switch in our refrigerator broke. I mentioned it to my youngest son, the 13 year old, so he wouldn't be surprised when he opened the fridge and it was dark. Upon telling him he promptly went to the fridge and started swinging the door open and shut trying to get the light to click. I reminded him it didn't work and he needed to stop. He growled and kept trying to fix it b…	2	1	3	5	4	3	2	13	1	2	1	4	4	4	1	5	4	5	2	4	30	6	5	6	1	5
1			13700000000	13700000000	IP Address	108.51.159.192	100	545	1	13700000000	R_1JPgAUdIaN39uaf	38.6419	-77.3463	anonymous	EN	1	1	1	1	1	1	1	Last night we got into an argument about his homework and when he is supposed to finish it. He was adamant about finishing it after his free time but I want it done first thing.	2	1	3	5	4	3	2	13	1	1	4	5	5	5	1	5	5	5	1	5	35	7	7	7	4	5
0	Didn't complete survey	3	11/7/2017 16:01	11/7/2017 16:06	IP Address	165.196.217.28	93	329	2	11/14/2017 16:07	R_1C7y5jB25feqbrg			anonymous	EN	1	2	1	1	0	0	2	My son was refusing to do anything we asked of him and was purposely doing everything we didn't want him to do. We were very frustrated and trying to keep calm.	2	1	5	4	4	3		3			5	5	5	4	1	5	4	5	1	5	33	6	4	6	1	6
0	Didn't understand ECI_Desc question - consolation	2	11/7/2017 16:01	11/7/2017 16:03	IP Address	198.72.247.247	100	66	1	11/7/2017 16:03	R_3m4skx9teVMofkj	34.0853	-117.961	anonymous	EN	1	1	1	1	0	2	2	My daughter and I waited for her father to come home from 3 months of deployment.	2	2	3	4	4	3	1	2	2			2	3	5	4	2	4	4	5	1	21	4	6	4	5	6
0	Didn't understand ECI_Desc question - consolation	2	11/7/2017 16:13	11/7/2017 16:19	IP Address	108.39.133.227	100	375	1	11/7/2017 16:19	R_1ohxILzAwBI1xlO	40.7322	-80.1862	anonymous	EN	1	2	1	1	1	2	2	my son had a fever and was sick and miserable, i felt so bad for him.	2	2	4	4	4	3	2	4	2			3	4	3	1	5	1	3	3	3	22	5	5	5	2	4
0	Didn't understand ECI_Desc question - consolation	2	11/7/2017 16:09	11/7/2017 16:30	IP Address	97.99.153.105	100	1263	1	11/7/2017 16:30	R_2TzS5KxEZAIMqMd	32.7209	-96.9912	anonymous	EN	1	2	1	1	0	1	2	My son was crying because he didn't want to go to his dad's house that he stays at every other weekend and I feel bad for him because there was nothing I could do.	2	2	3	4	4	3	2	10	2			2	2	3	5	1	2	1	3	3	14	4	6	6	2	5
0	Didn't understand ECI_Desc question - consolation	2	11/7/2017 16:24	11/7/2017 16:33	IP Address	50.255.249.115	100	544	1	11/7/2017 16:33	R_pRatbPmmu0V5u81	38.6027	-121.269	anonymous	EN	1	1	1	1	0	2	2	My child was upset about an issue that he had at school. He had got into a fight with a friend and was very upset about the interaction he had with his friend. He confided in me about the issue and was very upset about the situation. He was also slightly upset at me. I think sometimes he takes out his anger from school on me.	2	2	3	4	3	3	2	14	2			3	3	3	2	4	3	2	3	3	21	5	6	4	4	4
0	Didn't understand ECI_Desc question - no interaction	2	11/7/2017 16:17	11/7/2017 16:22	IP Address	201.191.195.129	100	317	1	11/7/2017 16:22	R_T6L8fDjyqfZtxSN	9.9333	-84.0833	anonymous	EN	1	1	1	1	0	2	2	I few days ago she was given more sugar than she is used to.	1	2	2	4	2	3	1	4	1	1	2	5	5	5	1	5	4	5	1	5	34	6	5	6	2	4
0	Didn't understand ECI_Desc question - no interaction; Failed test question	3	11/7/2017 16:05	11/7/2017 16:07	IP Address	54.84.70.10	100	132	1	11/7/2017 16:07	R_tKTyjuiwbeyyHvj	39.0481	-77.4728	anonymous	EN	1	1	1	1	0	2	2	When he didn't make the basketball team	2	2	3	4	3	3	1	12	1	2	3	3	4	3	3	3	3	3	3	3	22	5	4	4	5	4
0	Didn't understand ECI_Desc question - positive; Failed test question	3	11/7/2017 16:21	11/7/2017 16:27	IP Address	186.24.1.242	100	345	1	11/7/2017 16:27	R_1die51YAR0YS8qw	10.2	-64.7	anonymous	EN	1	1	1	1	0	2	2	Last week I bought a new dog for him, that day was shocking for him, he was really excited and sad at the same time because he felt the emotion and de sadness because he knows how much love he will feel for the dog, and he knows that dogs just live around 8-12 years.	2	3	3	4	3	3	2	10	1	2	4	4	3	3	3	3	4	3	4	2	22	6	5	4	5	5
0	ECI_Desc response doesn't make sense; Failed test question	3	11/7/2017 16:11	11/7/2017 16:14	IP Address	47.41.22.141	100	179	1	11/7/2017 16:14	R_AglcUxOrWRjEBmp	33.9071	-118.077	anonymous	EN	1	1	1	1	0	0	2	hE IS A 7YEAR OLD CHILD WHO IS VERY SMART AND PARTICULAR IN EVERY SINGLE THINGS HE DO LIKE HER MOM.I, as his father sometimes get irritated and get in trouble with his mom	0	0	4	4	3	3	2	7	1	1	2	4	3	4	4	2	3	4	3	3	23	5	4	5	5	5
0	Interaction emotion was consolation	2	13700000000	13700000000	IP Address	65.31.224.107	100	352	1	13700000000	R_1NmoEljV7koZllm	44.5709	-88.1168	anonymous	EN	1	1	1	1	0	2	2	I was at the funeral for a friends Mom who just passed and came home after and we had a short talk on making sure he spends time with his mom and appreciates her in the moment.	2	2	3	4	3	3	2	17	2			4	4	4	1	5	4	5	2	4	30	5	3	5	2	5
0	Interaction emotion was consolation	2	13700000000	13700000000	IP Address	73.194.114.72	100	304	1	13700000000	R_2Y5v7f4aLqUKLym	40.4981	-74.5245	anonymous	EN	1	1	1	1	2	2	2	The boy fall and hit his head while playing on patch of ice	2	2	4	4	4	3	2	12	1	1	4	4	4	4	2	4	3	4	3	3	26	5	4	5	3	5
0	Not a meaningful description	1	13700000000	13700000000	IP Address	73.162.134.174	100	336	1	13700000000	R_Ybn5tgzGvtd09X3	37.7697	-122.393	anonymous	EN	1	1	1	1	0	0	2	Well, I have an almost 2 yr old and I don't think our interactions have been emotionally charged. Him throwing tantrums and getting into things can be quite draining but really he doesn't know what he is doing just yet. Besides, getting into things is how he will learn.	0	0	1	4	1	3	2	1	1	1	1	5	5	5	5	1	5	5	5	1	27	6	4	6	2	6
1			11/7/2017 16:00	11/7/2017 16:09	IP Address	192.146.131.24	100	570	1	11/7/2017 16:09	R_1DXOEXpjdUrgD31	26.272	-80.258	anonymous	EN	1	1	1	1	1	1	2	My son is in his freshman year in high school. He has been extra stressed because he is in the marching band this year. They practice in the heat from 3 to 9 at night. Crazy hours of practice, football games and competitions. Because he has these hours, he is not able to do his homework until he gets home which is very late. Last week, he had come home from practice and he started yelling about e…	2	1	5	4	5	3	2	14	2			3	3	3	3	3	3	4	2	4	23	6	5	6	2	6
1			11/7/2017 16:18	11/7/2017 16:21	IP Address	73.236.179.69	100	191	1	11/7/2017 16:21	R_3F41cfb2V5EUzT9	41.1755	-79.3791	anonymous	EN	1	1	1	1	1	1	1	we had an emotionally charged interaction this weekend about time spent on tablet and doing homework and my child cried.	2	1	3	4	3	3	2	10	1	1	4	4	3	4	3	3	3	2	3	3	22	5	4	5	6	5
1			13700000000	13700000000	IP Address	107.77.199.22	100	153	1	13700000000	R_307WtkjtpcS7m5j	37.751	-97.822	anonymous	EN	1	1	1	1	0	0	2	When she did not listen and I had to repeat myself and count and raise my voice to get her to do what she was being told to do.	2	1	2	4	3	3	1	5	1	1	2	5	5	5	1	5	5	5	5	1	31	2	2	2	3	3
1			13700000000	13700000000	IP Address	68.1.64.126	100	602	1	13700000000	R_2Cg38XZsCl8Nz0W	30.4218	-86.6298	anonymous	EN	1	2	1	1	1	0	2	My 9 year old wants to micro manage her little sister so the last time I saw her doing it I told her that she needs to quit. I explained that she doesn't like it when I'm constantly telling her what to do. She became very upset like she had done something extremely wrong and said she hated being the big sister.	2	1	4	4	5	3	1	9	2			3	4	4	1	5	3	5	2	4	28	6	6	7	2	7
1			13700000000	13700000000	IP Address	75.128.183.238	100	218	1	13700000000	R_3nlu4PGU1xuS52h	43.6147	-84.7927	anonymous	EN	1	1	1	1	1	1	2	My child was upset to go to bed and threw a tantrum. I also got upset and was angry with her.	2	1	4	4	2	3	1	4	1	1	4	5	5	5	1	5	5	5	1	5	35	5	5	5	4	4
1			13700000000	13700000000	IP Address	216.163.148.177	100	529	1	13700000000	R_1GCwSkepJhwnAvf	41.6641	-85.0003	anonymous	EN	1	7	1	1	2	2	2	My daughter and I had some mother/daughter time. We went shopping for her first teen-like bra. It was crazy to realize how old she was. We had many mature conversations. But it was emotional for me and her as well as she knows her body is going to be changing. When I finally told her it is not an option anymore she has to wear a bra, she became irritated and frustrated.	2	1	4	4	4	3	1	10	1	2	3	4	4	4	1	5	4	5	2	4	30	6	6	6	3	6
1			13700000000	13700000000	IP Address	50.44.176.190	100	703	1	13700000000	R_10xfmrtX1pc47Ge	40.4734	-88.9915	anonymous	EN	1	2	1	1	1	0	2	I was trying to cook lunch, do dishes, and check my phone, and my two children were screaming and fighting for my attention, so I stopped to reprimand them and ask them to wait.	2	1	2	4	3	3	2	4	1	2	3	4	4	4	2	4	3	4	3	3	26	6	5	6	2	4
1			13700000000	13700000000	IP Address	172.58.200.103	100	464	1	13700000000	R_1k2demQMOuV51Gc	40.0326	-75.1158	anonymous	EN	1	2	1	1	1	1	2	I confronted my daughter about her messy room. She tried to defend her actions but eventually had to admit that it was dirty and badly needed to be cleaned. I went downstairs and she worked on cleaning the room.	2	1	3	4	2	3	1	16	2			3	3	4	3	3	3	5	4	2	23	5	5	5	2	5
1			13700000000	13700000000	IP Address	208.237.83.3	100	523	1	13700000000	R_eQKORg2cSgQm01j	45.036	-68.7327	anonymous	EN	1	1	1	1	1	1	1	We were doing algebra and I was teaching the class (homeschool) my son got really high pitched and was almost balling he was so upset about the lesson and not understanding it. I got upset and started snapping at him to calm down and listen	2	1	4	4	4	3	2	15	2			4	4	4	1	5	3	5	2	4	29	7	5	7	1	7
1			13700000000	13700000000	IP Address	70.172.194.9	100	979	1	13700000000	R_1CkIzl8HbiDY25X	41.7694	-71.4676	anonymous	EN	1	2	1	1	0	2	2	My teen daughter and me had an emotionally charged interaction last week regarding her wants and needs. Her birthday way last week and in spite of getting gifts for Christmas as well as her birthday she was not satisfied. It seemed like she had a never ending list of stuff that she needed and the argument got a little heated and emotional.	2	1	5	4	4	3	1	14	2			4	4	5	2	4	4	5	2	4	30	6	3	6	2	4
1			13700000000	13700000000	IP Address	100.2.96.242	100	410	1	13700000000	R_CdbVFMs0M8Z1KN3	40.6632	-73.553	anonymous	EN	1	6	1	1	1	1	2	My son wouldn't finish his dinner and he refused to eat it because it wasn't what he wanted to eat. I yelled at him and he began to cry.	2	1	4	4	3	3	2	6	2			5	5	4	1	5	5	5	2	4	33	6	2	6	1	6
1			13700000000	13700000000	IP Address	47.196.43.54	100	2354	1	13700000000	R_28TllfQOgOmR3Nj	27.8661	-82.3265	anonymous	EN	1	1	1	1	1	1	2	I wanted them to take a jacket to school because it is cold outside and they didn't want to wear one.	2	1	3	4	3	3	2	10	2			3	4	4	4	2	3	4	3	3	23	5	5	4	5	5
1			13700000000	13700000000	IP Address	24.247.252.25	100	891	1	13700000000	R_1JY1dzJKNFP2ROj	42.6862	-85.4515	anonymous	EN	1	3	1	1	1	2	2	My daughter is 12, and last week she left her coat at her friends. It's a new coat, but she had another one that fit her almost just as well. She got upset with me because I didn't want to get her coat on her time, because of the bad weather. She stomped her feet and slammed her door when I told her we'd get it next time we were on that side of town.	2	1	2	4	1	3	1	12	2			3	3	4	2	4	4	5	4	2	25	3	5	4	5	6
1			13700000000	13700000000	IP Address	73.233.160.12	100	3449	1	13700000000	R_ug3JRmF1q38FYrf	39.9643	-75.1444	anonymous	EN	1	1	1	1	1	1	2	I'm trying to teach my daughter to sleep in her own bed, but she refuses and often has emotional outbursts. Last night, she cried and cried when I put her in her own bed.	2	1	2	4	2	3	1	2	1	2	1	5	4	4	1	5	4	5	3	3	30	5	6	5	5	5
0	consolation	2	13700000000	13700000000	IP Address	23.116.6.87	100	434	1	13700000000	R_vVxfQWlALGPhtEl	30.3979	-89.0395	anonymous	EN	1	1	1	1	0	2	2	My kid feel off his bike and i had to talk him into not giving up and he did not	2	2	3	3	2	3	2	4	1	2	3	3	3	3	3	3	2	3	4	2	19	5	4	4	5	5
0	Didn't complete survey; Didn't understand ECI_Desc question - no specific interaction	3	11/7/2017 16:01	11/7/2017 16:07	IP Address	24.166.118.58	93	346	2	11/14/2017 16:07	R_1giGKRQ40gqkzyZ			anonymous	EN	1	1	1	1	0	0	2	I have a teenager. You never know where their emotions are. Sometimes he's the sweetest thing ever. Other times it's a fight to get information out of him. Normally if he's in a mood I just leave it alone. I've learned if I want to ask questions say like how was your day at school or something about a friend I just wait till he's ready to talk. Sometimes I need to know information and have to get…	2	2	3	3	3	3		17				1	1	1	1	5	1	1	1	5	15	5	7	5	3	6
0	Didn't pass test question (ERQ_7)	3	13700000000	13700000000	IP Address	107.77.236.37	100	254	1	13700000000	R_2yjRi1oCHpSudVg	37.751	-97.822	anonymous	EN	1	1	1	1	1	0	1	The last time me and my child had an emotional interaction was two weeks ago when he came home from school mad about a fight he had gotten in.	2	1	5	3	5	3	2	8	1	2	4	4	3	5	3	3	5	3	5	1	24	5	6	3	5	4
0	Didn't understand ECI_Desc question - consolation	2	11/7/2017 16:00	11/7/2017 16:04	IP Address	76.177.91.35	100	204	1	11/7/2017 16:04	R_27riq9AZ4I8FMfg	38.0635	-83.9363	anonymous	EN	1	1	1	1	0	0	2	Earlier this week my child asked me where babies come from for the first time. this was scary for me as a male, i did not know what to say. i did not want to be untruthful to my child but i was also not ready to explain to a 4 year old where babies come from.	2	2	3	3	4	3	2	4	2			4	3	4	4	2	3	3	4	2	21	4	3	5	4	5
0	Didn't understand ECI_Desc question - consolation	2	11/7/2017 16:03	11/7/2017 16:05	IP Address	187.170.43.1	100	132	1	11/7/2017 16:05	R_2VvB88ZgIAlaKjX	19.4342	-99.1386	anonymous	EN	1	2	1	1	0	0	2	My daughter was upset because her favorite toy fell. She cried into my arms.	2	2	3	3	4	3	1	4	2			3	4	4	4	2	5	5	5	1	24	4	5	4	4	5
0	Didn't understand ECI_Desc question - consolation	2	11/7/2017 16:16	11/7/2017 16:22	IP Address	76.84.25.21	100	393	1	11/7/2017 16:22	R_2f3CQ87Q7dInzVo	40.7374	-96.7112	anonymous	EN	1	1	1	1	0	0	1	When my daughter had a really bad day at school where some friends were making fun of her because she had a bad case of acne. That was tough and we really had a heart to heart about how kids can be mean and how she needs to stay away from them and not engage with them if they are going to treat you that way. High school can be very cruel and we just really talked about not to let it get her down …	2	2	4	3	3	3	1	15	2			5	5	4	1	5	5	5	2	4	33	6	3	5	2	5
0	Didn't understand ECI_Desc question - no interaction mentioned	2	11/7/2017 16:11	11/7/2017 16:19	IP Address	184.100.243.97	100	462	1	11/7/2017 16:19	R_s8ayLkVyt1aDTEZ	45.4677	-122.496	anonymous	EN	1	5	1	1	0	0	0	My daughter was mad at everyone and in a bad mood.	1	0	3	3	2	3	1	6	1	1	1	4	4	4	2	4	3	5	3	3	27	5	5	5	3	4
0	Didn't understand ECI_Desc question - sentimental	2	11/7/2017 16:04	11/7/2017 16:11	IP Address	70.190.52.188	100	449	1	11/7/2017 16:11	R_2qDxC0TwC0TueeT	33.373	-112.031	anonymous	EN	1	2	1	1	0	0	0	Last week, my son, who is 9, asked me : "Dad, why am I bad at everything?' And that question just crushed my heart... so young and thinking so negatively.	2	2	5	3	4	3	2	9	2			5	5	5	1	5	5	5	1	5	35	6	6	6	7	7
0	Didn't understand ECI_Desc question - sentimental	2	11/7/2017 16:13	11/7/2017 16:17	IP Address	204.116.25.121	100	286	1	11/7/2017 16:17	R_2zZ69kpUhlmmtMt	32.958	-80.4689	anonymous	EN	1	4	1	1	0	2	2	I was talking with the 17 year old about when she moves out and the real world.	2	2	4	3	3	3	1	17	1	1	3	4	4	5	1	5	3	5	2	4	30	6	7	4	4	3
0	Didn't understand ECI_Desc question; Failed test question	3	11/7/2017 16:16	11/7/2017 16:25	IP Address	73.41.94.67	100	546	1	11/7/2017 16:25	R_3hnif6vmAPpyNjI	39.901	-121.831	anonymous	EN	1	1	1	1	2	0	2	my child was crying and someone tried to help me quiet them down because they thought the child was in need and I couldn't do it myself apparently.	1	0	3	3	3	3	1	5	1	1	3	3	3	3	3	3	4	5	5	1	22	5	5	5	5	5
0	ECI_Desc response doesn't make sense	1	11/7/2017 16:11	11/7/2017 16:16	IP Address	71.45.159.184	100	300	1	11/7/2017 16:16	R_2YeP6KVjpVNiG97	33.6495	-86.7088	anonymous	EN	1	1	1	1	0	2	2	WE HAD EMOTIONALLY CHARGED INTERACTION WHEN TOLD HER THAT COULD GO TO THIS PARTY LAST WEEKS.	0	0	4	3	4	3	1	14	1	2	5	5	4	3	3	3	3	4	4	2	24	6	5	4	3	3
1			11/7/2017 15:59	11/7/2017 16:01	IP Address	172.58.4.121	100	121	1	11/7/2017 16:01	R_1NbsFOIBtNMvBw9	33.7071	-84.3823	anonymous	EN	1	2	1	1	1	1	2	My son did not want to get ready for school in the morning. He screamed and cried because he did not want to get dressed and get ready to catch the school bus. He had an emotional breakdown that morning. I had to drive him to school later because he missed the bus by wasting time.	2	1	4	3	2	3	2	7	2			4	3	3	4	2	2	4	2	4	22	3	5	5	3	4
1			11/7/2017 16:02	11/7/2017 16:06	IP Address	68.47.59.177	100	216	1	11/7/2017 16:06	R_2awMouC0no7i0sx	44.8784	-93.2793	anonymous	EN	1	2	1	1	0	0	0	I was upset at my son as he was disobeying me in a disrespectful way. I wanted to blow up but I was able to calm my nerves and breathe. He finally did as I asked.	2	1	4	3	3	3	2	9	2			5	5	5	1	5	5	5	2	4	34	3	5	3	4	3
1			11/7/2017 16:03	11/7/2017 16:06	IP Address	74.137.60.167	100	214	1	11/7/2017 16:06	R_6mOE5Fi0TBy3oIx	38.2813	-85.8401	anonymous	EN	1	2	1	1	1	0	2	My toddler wanted to take food down into the basement and I told her no. She threw a temper tantrum because she didn't get her way.	2	1	4	3	3	3	1	3	1	1	2	3	4	4	2	4	3	4	3	3	25	5	5	5	2	3
1			11/7/2017 16:00	11/7/2017 16:08	IP Address	216.49.25.4	100	458	1	11/7/2017 16:08	R_3CCR42g84LQZTas	40.9625	-76.0084	anonymous	EN	1	1	1	1	1	2	2	My son presently has pink eye and a double ear infection, and needless to say, like most three year olds my son does not like to take any form of medicine. So every time he has to take it, we pretty much end up in a wrestling match with one another. He kicks, screams and cries while I beg him to just calm down and take the syrup so that he starts to feel better.	2	1	4	3	3	3	2	3	2			4	4	4	2	4	4	4	2	4	28	5	4	5	2	4
1			11/7/2017 16:02	11/7/2017 16:14	IP Address	24.44.120.36	100	717	1	11/7/2017 16:14	R_3oGE2F54L50tYcu	40.436	-74.485	anonymous	EN	1	1	1	1	1	2	2	I was yelling at my son for coming home at 1 am and he started justifying and making dumb excuses and we went back and forth for a while. He ended up bolting to his room and slamming the door on me.	2	1	5	3	5	3	2	16	2			5	5	5	1	5	5	5	2	4	34	4	5	4	1	4
1			11/7/2017 16:02	11/7/2017 16:14	IP Address	67.165.215.16	100	722	1	11/7/2017 16:14	R_3PY43E8kBhbHXYx	38.2746	-104.65	anonymous	EN	1	2	1	1	2	1	2	Last night my family and I went grocery shopping. While at Sam's Club my 5 year old daughter would not stop making me mad. She kept doing everything she was not supposed to. I kept asking her to stop messing with the cart while her baby sister was sitting in it. She would not stop touching everything and tapping her ring on the displays. Then she kept standing on the pipes that were running along…	2	1	5	3	5	3	1	5	1	1	2	5	5	5	1	5	4	5	2	4	33	5	2	3	1	2
1			11/7/2017 16:23	11/7/2017 16:27	IP Address	97.124.109.93	100	191	1	11/7/2017 16:27	R_BFmvhK5Jvw1udA5	33.4627	-111.986	anonymous	EN	1	2	1	1	0	0	2	My kid was yelling at me because I would not get fast food for them and I yelled back.	2	1	2	3	3	3	2	4	1	1	3	3	4	4	3	3	2	3	4	2	21	3	4	3	5	5
1			11/7/2017 16:17	11/7/2017 16:28	IP Address	216.236.160.141	100	628	1	11/7/2017 16:28	R_3M6bgk0gYzfX7Wc	33.118	-80.0384	anonymous	EN	1	4	1	1	1	1	1	He was at the table trying to do his homework and we were both getting frustrated with the assignment and he startedcrying and had to go to the bathroom to calm down.	2	1	3	3	3	3	2	6	1	2	2	4	4	4	1	5	4	4	2	4	29	4	4	4	4	4
1			11/7/2017 17:06	11/7/2017 17:11	IP Address	96.33.1.17	100	328	1	11/7/2017 17:11	R_11bX7XfqgLjMCKL	36.4405	-82.3495	anonymous	EN	1	2	1	1	0	1	2	During my daughter's violin practice. She got a few notes wrong and got upset when I made her go back and play the notes multiple times.	2	1	4	3	4	3	1	8	2			4	4	4	2	4	4	4	2	4	28	4	4	5	2	4
1			13700000000	13700000000	IP Address	69.115.248.85	100	130	1	13700000000	R_YQa4sEHZoepw4cp	40.61	-73.9108	anonymous	EN	1	1	1	1	0	0	0	When my son wanted his own way and I wouldn't have it.	1	1	3	3	3	3	2	2	2			2	2	2	3	3	3	3	1	5	20	1	7	3	2	7
1			13700000000	13700000000	IP Address	76.100.99.41	100	119	1	13700000000	R_2BlbMKKlKWdPCKs	39.2642	-76.5894	anonymous	EN	1	2	1	1	1	2	2	My daughter wanted to go to her friends house but I was tired and did not want to drive her as it was very far. She yelled at me and I sent her to her room.	2	1	3	3	3	3	1	7	2			5	5	5	1	5	5	5	2	4	34	7	4	5	3	4
1			13700000000	13700000000	IP Address	24.23.240.155	100	323	1	13700000000	R_31i5pKEhZXktGMG	37.8449	-122.238	anonymous	EN	1	2	1	1	0	2	2	My youngest child, 9, wanted to stay up until midnight to ring in the New Year. We exchanged in a brief, albeit significant, power struggle regarding the request. Ultimately, I won out and told the child to go to bed by 10:00 pm.	2	1	4	3	3	3	2	9	1	2	3	3	4	4	3	3	4	4	2	4	26	5	4	5	5	6
1			13700000000	13700000000	IP Address	45.37.64.209	100	235	1	13700000000	R_1etUuusFkLqP1ga	35.9466	-78.7977	anonymous	EN	1	1	1	1	0	1	1	we argued about homework	1	1	4	3	3	3	2	13	1	2	1	5	5	5	5	1	5	5	1	5	31	4	4	4	4	4
1			13700000000	13700000000	IP Address	99.150.227.99	100	297	1	13700000000	R_3KYC2apPzcYkzCD	35.7434	-78.5361	anonymous	EN	1	1	1	1	0	0	2	WE GOT IN AN ARGUMENT A FEW WEEKS AGO ABOUT HIS ATTITUDE. HE IS AT THAT AGE WERE HE KNOWS IT ALL AND HAS A LITTLE DISRESPECT IN HIM. HE PISSED ME OFF AND I STARTED YELLING AT HIM. WE WORKEDITOUT.	2	1	4	3	4	3	2	16	2			5	5	5	5	1	5	5	2	4	30	6	1	5	1	5
1			13700000000	13700000000	IP Address	174.221.11.96	100	403	1	13700000000	R_2BnzLtLjxCuRVQ3	41.9474	-87.7037	anonymous	EN	1	3	1	1	0	0	2	My son was having a meltdown about a missing piece to a toy. He gets very emotional when it comes to things being in order. It literally took an hour to calm him down with distracting him with something else. It's very nerve racking in that situation because you blood pressure is up and you have to control not to take it out on the child	2	1	4	3	4	3	2	5	1	2	4	3	3	3	2	4	3	4	4	2	22	6	5	6	2	2
1			13700000000	13700000000	IP Address	97.119.208.194	100	460	1	13700000000	R_1NyN0x5YiebpzBx	40.316	-77.3269	anonymous	EN	1	3	1	1	0	0	2	when they let their iphone 8 battery go dead, which I spent a lot of money on to get them for Christmas so that I could reach them easily whenever I needed to. I had to scold my children about not letting the battery die and making sure they take a charger to their dads house who shares custody with me.	2	1	4	3	3	3	2	14	2			3	3	3	2	4	2	4	3	3	22	7	3	6	2	7
1			13700000000	13700000000	IP Address	107.170.25.183	100	1363	1	13700000000	R_2dAzmVaKcPA0WaU	40.7214	-74.0052	anonymous	EN	1	1	1	1	1	1	1	My child was wasting her time and would not settle down to do her homework. She had three essays to write and two weeks in which to write them. Three days prior to the reopening of school we quarreled over how she wasted her entire holiday. She continued to insist she had enough time and would settle down to write. On and off for about an hour she continued to get up, play with her younger sister…	2	1	4	3	4	3	1	10	2			4	4	4	2	4	3	4	3	3	26	5	3	5	4	5
1			13700000000	13700000000	IP Address	199.115.101.171	100	260	1	13700000000	R_2CkLCFthohJ0Gv2	39.7525	-104.999	anonymous	EN	1	1	1	1	1	1	2	I asked her to brush her teeth when she didn't want to because she was falling asleep.	2	1	2	3	2	3	1	11	2			3	3	3	3	3	3	3	3	3	21	5	5	3	1	5
1			13700000000	13700000000	IP Address	174.79.7.184	100	171	1	13700000000	R_3EHbO1foQs9VIOm	32.5814	-83.6286	anonymous	EN	1	2	1	1	1	0	2	I asked my son to put away his lunch items when he was done. He said he would. A few minutes later I walked past him playing and the lunch items were still out. I asked him again and this time he acted irritable when he said he would. My husband had to ask him a third time later and we had to give him a consequence. It made me frustrated and made my son cry.	2	1	4	3	3	3	2	7	1	1	4	5	5	5	1	5	5	5	1	5	35	5	4	5	3	4
1	**participant mentioned in description of emotionally charged interaction that her child has a condion called NF1		13700000000	13700000000	IP Address	24.128.151.56	100	928	1	13700000000	R_RmEL3WIhAvjRCHT	41.8934	-84.0659	anonymous	EN	1	2	1	1	1	1	1	About school my son is homeschool and it's a freight everyday to get the work don't, sometimes it's so bad that he is crying and am yelling, I know he is trying his best he has NF1 so it is very hard for him and then I feel bad that I have to yell to get him to do this.	2	1	5	3	5	3	2	10	1	2	1	3	3	4	3	3	1	3	5	1	18	5	6	5	2	5
1	**Participant mentioned in description of emotionally charged interaction that her child has autism		13700000000	13700000000	IP Address	76.125.216.176	100	1237	1	13700000000	R_3HCc4uCKQF110U5	40.0968	-80.9174	anonymous	EN	1	1	1	1	1	1	2	He is autistic and was having an issue. He picked up an item and broke the tv with it from throwing it. He didn't truly understand his actions but is was an emotionally charged situation anyway.	2	1	4	3	4	3	2	5	2			1	1	1	5	1	1	1	5	1	7	6	2	6	1	6
0	positive emotion, Didn't pass test question (ERQ_7)	3	13700000000	13700000000	IP Address	67.60.52.171	100	107	1	13700000000	R_1nZJVeumXLhDXXr	43.5952	-116.195	anonymous	EN	1	1	1	1	2	2	2	We went bowling last week and it was the first time they broke 200 points. Which is very very good.	2	3	3	2	4	3	2	16	2			4	3	3	2	4	4	3	4	2	23	5	5	4	3	4
0	Didn't understand ECI_Desc question - consolation	2	11/7/2017 16:11	11/7/2017 16:17	IP Address	107.77.235.185	100	327	1	11/7/2017 16:17	R_3fDlD7ivcLVMQQe	36.1659	-86.7844	anonymous	EN	1	2	1	1	1	1	1	My son is having a hard time adjusting to middle school. He gets easily overwhelmed with the changes and as a result becomes very emotional when you correct his behavior. For instance, he is supposed to write down if he has homework and what it is but today came home and wasn't able to tell me if he had homework or what it was. He began to cry and get upset because he is frustrated that others ca…	2	2	4	2	3	3	2	11	1	2	2	3	4	4	1	5	3	5	4	2	26	5	5	6	2	7
0	Didn't understand ECI_Desc question - consolation	2	11/7/2017 16:16	11/7/2017 16:20	IP Address	73.123.56.78	100	245	1	11/7/2017 16:20	R_wYSIpwc8sDSImk1	42.5244	-71.7657	anonymous	EN	1	4	1	1	1	1	1	My child was upset about an interaction she had at school. I had also had a terrible day. By the end of the evening I was crying in her bed with her.	2	2	5	2	2	3	1	7	2			4	3	5	2	4	5	4	1	5	30	5	2	2	4	2
0	Interaction emotion was consolation	2	13700000000	13700000000	IP Address	162.235.118.252	100	783	1	13700000000	R_1IitdKPsEUzNnbh	30.4052	-88.8955	anonymous	EN	1	1	1	1	1	1	2	It happens all the time when I come home later than usual and exhausted. We sit in front of the TV for a while before bed, and he throws his arms around me and say "mommy, I love you, I wish you didn't have to stay at work all the time." He says it often, so I know it is something that bothers him. It bothers me and it makes me cry because there isn't much I can do about it because I have to work…	2	2	5	2	4	3	2	9	2			4	4	4	2	4	3	5	3	3	27	5	7	5	2	5
0	not meaningful	1	13700000000	13700000000	IP Address	71.162.48.150	100	403	1	13700000000	R_3iKlep04ihfZ0vn	41.1172	-78.6861	anonymous	EN	1	2	1	1	0	0	2	My son shot my daughter with a nerf dart gun in her head.	1	0	3	2	4	3	2	8	1	2	2	2	3	3	3	3	2	4	3	3	20	6	7	6	2	5
1			11/7/2017 16:03	11/7/2017 16:09	IP Address	107.141.202.118	100	358	1	11/7/2017 16:09	R_1cY2YxWiBjYKU4T	34.5852	-92.6742	anonymous	EN	1	1	1	1	0	0	0	He is a teen so I was asking him what was wrong, and he yelled nothing! My teen does not get emotionally charged he was just tired of hearing the queston	2	1	2	2	3	3	2	15	2			4	4	4	1	5	4	5	4	2	28	6	4	6	1	6
1			11/7/2017 16:03	11/7/2017 16:14	IP Address	71.72.78.3	100	606	1	11/7/2017 16:14	R_D16lcHzHfHIN7xv	40.1018	-83.073	anonymous	EN	1	2	1	1	1	2	2	My son was mad over that we disagreed over him wanting to sell him computer on ebay and I wanted him to replace the part. When he went to replace the part, he broke the screen and was mad. He thought it should have been sold not fixed.	2	1	5	2	5	3	2	17	2			4	3	3	2	4	2	4	4	2	22	6	5	6	3	5
1			11/7/2017 16:15	11/7/2017 16:19	IP Address	24.180.227.25	100	236	1	11/7/2017 16:19	R_2rkIHEpx74Q5p9v	43.3792	-84.6671	anonymous	EN	1	1	1	1	1	1	2	A time when I had an emotionally charged interaction with my daughter was when she wasn't listening to me at all. I had asked her to stop playing with her food because I knew it was going to spill. Just seconds after I had gotten quite stern with her she spilled her entire bowl of soup onto the floor. I got upset and told her she had to go to her room for not listening.	2	1	4	2	4	3	1	3	1	1	4	5	5	5	1	5	5	5	2	4	34	6	2	5	2	6
1			11/7/2017 17:38	11/7/2017 17:44	IP Address	99.127.36.102	100	308	1	11/7/2017 17:44	R_2UbzFaktOyfz5Lo	29.998	-90.134	anonymous	EN	1	1	1	1	1	1	2	My child is a toddler and is prone to temper tantrum. A few days ago he wasn't listening so I didn't allow him to have sweets that evening after dinner. I was frustrated and he began to cry, it was emotional.	2	1	3	2	4	3	2	6	2			2	4	4	3	3	2	5	3	3	23	6	1	6	1	5
1			13700000000	13700000000	IP Address	199.195.208.182	100	660	1	13700000000	R_1NxAxx7z0wrzduL	36.3616	-85.6339	anonymous	EN	1	2	1	1	1	1	2	First off my daughter is handicap. She is a little person. She gets very upset when she cant do something on her own. Well a couple days ago she wanted some cereal out of the cabinet but couldnt reach it. I told her give me just one second and i would get it down for her. Thats just not what she wanted to hear. She then gets really emotional and starts crying and saying how she wish she was norma…	2	2	5	2	3	3	1	8	2			5	4	4	1	5	5	5	4	2	30	7	5	7	6	7
1	**participant mentioned that her child has autism and a developmental delay		13700000000	13700000000	IP Address	72.222.165.55	100	527	1	13700000000	R_3irHuJ0MCYrCxlx	33.6135	-112.233	anonymous	EN	1	1	1	1	0	0	2	He was "watching me" without me knowing it and without letting me know he was behind me. Because it wasn't the first time it happened, and it made me so uncomfortable, things got a bit charged. I realized after that I should have said something the first or second time it happened. Also, I should mention he is autistic and has developmental delay, which causes interactions like this to stay with …	2	1	4	2	4	3	2	15	2			1	1	1	1	5	1	1	1	5	15	7	5	7	2	5
0	Not a meaningful response, Didn't pass test question (ERQ_7)	3	13700000000	13700000000	IP Address	50.240.2.125	100	92	1	13700000000	R_1zvERVaTGEgQKOJ	30.6586	-88.3535	anonymous	EN	1	2	1	1	1	1	2	I wanted her to clean her room	0	0	2	1	3	3	1	6	1	1	1	4	4	4	1	5	3	2	5	1	23	3	2	7	6	6
1			11/7/2017 16:19	11/7/2017 16:24	IP Address	108.194.200.239	100	301	1	11/7/2017 16:24	R_2wzqN4hxPiGSKMV	29.5496	-90.5888	anonymous	EN	1	4	1	1	0	2	2	My teenaged daughter has been talking to a guy she meet online. It just so happened to be is that guy lives about 2 hours away from us. So naturally they wanted to meet. I wasn't too comfortable with the idea because you never know who is on the other side of the screen. We started arguing because she wanted to meet him and I just wasn't sure it was a good idea. We both had to go to our rooms and…	2	1	5	1	5	3	1	13	2			5	5	5	1	5	5	5	2	4	34	7	1	7	7	7
0	not meaningful, Didn't pass test question (ERQ_7)	3	13700000000	13700000000	IP Address	103.77.19.76	100	337	1	13700000000	R_2dAPbu0DJrf7qPL	22.9524	90.9457	anonymous	EN	1	1	1	0				Think back over the past day or so. Do you recall feeling happy, sad, fearful, or angry in response to a grade on a test or a conversation with a friend? These events trigger emotion because you care about their outcomes.	0	0	4	5	5	4	1	5	2			4	5	5	4	2	4	4	5	1	25	6	5	6	7	5
0	Didn't understand ECI_Desc question - positive	2	11/7/2017 16:10	11/7/2017 16:13	IP Address	207.144.4.101	100	209	1	11/7/2017 16:13	R_3NTZSnDJWzj4My6	32.4355	-83.7267	anonymous	EN	1	1	1	0				My daughter was excited about her report card and shared it with all of us.	2	3	4	5	4	4	1	8	2			4	3	4	5	1	5	5	3	3	25	4	3	4	6	6
0	positive emotion	2	13700000000	13700000000	IP Address	69.23.224.148	100	1431	1	13700000000	R_3Pi2qTmCcBH3cWU	38.2532	-84.5524	anonymous	EN	1	2	1	0				This morning. When he woke up he smiled and said eat eat.	2	3	4	4	2	4	2	3	2			4	4	5	3	3	4	4	4	2	26	6	4	4	3	5
0	Didn't understand ECI_Desc question - positive	2	11/7/2017 16:00	11/7/2017 16:05	IP Address	73.215.5.57	100	311	1	11/7/2017 16:05	R_3JxTqD3aeAYuoam	40.3289	-74.5857	anonymous	EN	1	1	1	0				It was my daughter's birthday and I was invited to her class to celebrate with her teacher and friends. After the celebration she came , hugged me and kissed me and said she was so happy to see me around for the celebration. It made me really happy.	2	3	4	4	4	4	1	5	2			4	4	4	2	4	3	4	3	3	26	5	3	5	3	5
0	Not a meaningful description, Didn't pass test question (ERQ_7)	3	13700000000	13700000000	IP Address	199.244.51.78	100	173	1	13700000000	R_2QRmfYkKWdzGukP	40.7143	-74.006	anonymous	EN	1	1	1	0				good	0	0	4	4	4	4	2	19	1	1	4	4	4	4	4	2	4	4	4	2	24	6	6	6	6	6
0	positive emotion	2	13700000000	13700000000	IP Address	12.38.35.213	100	381	1	13700000000	R_1pQCRyRYfpJH3dH	28.5535	-81.3004	anonymous	EN	1	4	1	0				A time when my and my child had an emotionally charge interaction was when both watched a movie online together. It was a children's movie so they were more into it than me, but I enjoyed it just as much. There were some emotional parts that made us both sad and happy as well.	2	3	5	4	5	4	1	4	1	2	3	3	4	3	2	4	3	4	2	4	25	6	6	6	7	6
0	Responded that they had 15 children; didn't understand ECI_Desc question; Failed test question	1	11/7/2017 16:03	11/7/2017 16:07	IP Address	199.244.51.91	100	240	1	11/7/2017 16:07	R_3PZEob8jnghcuOT	40.7605	-73.9933	anonymous	EN	1	15	1	0				yes	0	0	3	4	5	4	2	31	1	1	4	4	5	4	3	3	5	4	4	2	27	6	5	6	7	6
0	ECI_Desc response doesn't make sense	1	11/7/2017 16:17	11/7/2017 16:19	IP Address	24.140.17.10	100	111	1	11/7/2017 16:19	R_1pM8nBEmhwe7rtL	40.8182	-81.4918	anonymous	EN	1	2	1	0				Awsome	0	0	4	3	3	4	2	2	1	1	3	3	3	3	4	2	4	4	3	3	22	4	4	5	5	6
1			11/7/2017 16:04	11/7/2017 16:07	IP Address	52.144.46.197	100	194	1	11/7/2017 16:07	R_3meOarAiIR9ibNU	40.7143	-74.006	anonymous	EN	1	2	1	0				perfect	0	0	4	3	5	4	2	4	1	1	4	4	5	4	5	1	4	5	4	2	25	6	5	7	6	5
0	Interaction emotion was consolation	2	13700000000	13700000000	IP Address	45.26.87.20	100	574	1	13700000000	R_b1xAx61IwNv5qyl	36.1189	-93.984	anonymous	EN	1	1	1	0				Just last night my son and I were involved in a car accident and I was first scared to death. Upon realizing he was okay I was very thankful and overwhelmed with positive emotions	2	2	5	1	5	4	1		1	1	5	5	5	4	2	4	4	4	2	4	30	5	3	5	4	6
0	consolation	2	13700000000	13700000000	IP Address	24.100.154.66	100	434	1	13700000000	R_3dLZYQeTIbbIaau	36.7808	-89.9999	anonymous	EN	1	1	1	1	2	2	2	My child and I talked about the things in life that can bring a person down and make them struggle. This was after he had a particularly rough day at school and was feeling uncertain about himself. We addressed what causes self-esteem issues and how to work through those. I felt that we drew closer together and that we created a good dialogue for when there are struggles.	2	2	4	5	4	4	2	11	2			5	5	5	1	5	5	5	2	4	34	5	2	5	1	5
0	Didn't understand ECI_Desc question - no interaction	2	11/7/2017 16:00	11/7/2017 16:04	IP Address	24.184.254.97	100	216	1	11/7/2017 16:04	R_2qEo3TlSglYrdfx	40.5961	-73.9732	anonymous	EN	1	2	1	1	2	2	2	During the last week the emotionally charged interaction I had with my child was when I had to leave the kids at grandmas for the weekend. I felt very upset because I had things that needed to be done and i wasn't able to enjoy my time.	2	2	4	5	4	4	2	5	1	1	4	4	5	5	5	1	5	5	5	1	26	5	6	2	4	5
0	Didn't understand ECI_Desc question; Failed test question	3	11/7/2017 16:27	11/7/2017 16:30	IP Address	104.10.82.85	100	188	1	11/7/2017 16:30	R_1PbEvAdCXOycuaz	30.5423	-97.9176	anonymous	EN	1	1	1	1	0	2	2	My child fought with one of his friends. They argued over video games. They yelled and shoved each other	2	0	4	5	4	4	2	9	2			3	3	3	4	2	3	4	3	3	21	5	6	5	4	4
0	Interaction emotion was consolation	2	13700000000	13700000000	IP Address	67.168.108.73	100	246	1	13700000000	R_1iaCFxMA8fphOls	47.6847	-122.385	anonymous	EN	1	1	1	1	1	1	1	My son was upset that he had not completed a school project correctly, and his panic was rising. I tried to calm him and figure out the best next steps to get his project back on track.	2	2	1	5	5	4	2	12	2			5	5	5	5	1	5	5	5	1	27	6	3	6	2	7
0	Interaction emotion was consolation	2	13700000000	13700000000	IP Address	107.77.224.185	100	495	1	13700000000	R_bwRH18HAhSYrg77	40.7879	-74.0102	anonymous	EN	1	6	1	1	0	2	2	My daughter was upset and worried that her boyfriend was cheating on her. I talked to her and convince her that he wasn't. She was crying and scared.	2	2	3	5	3	4	1	16	1	2	3	4	3	5	3	3	4	5	3	3	27	4	5	5	6	1
0	Not a meaningful description	1	13700000000	13700000000	IP Address	138.128.241.129	100	247	1	13700000000	R_1jcYSgCBfrq5GdK	40.7528	-73.9725	anonymous	EN	1	8	1	1	2	0	2	some shopping experience	0	0	4	5	4	4	1	8	1	2	4	4	5	4	5	1	5	4	2	4	27	6	7	3	6	5
0	Not a meaningful description	1	13700000000	13700000000	IP Address	68.231.135.72	100	272	1	13700000000	R_3HiTOTSnYWE5BZf	33.7694	-112.248	anonymous	EN	1	3	1	1	0	0	2	My 6 year old had liked to me about giving her friend her toy. She continued to like even when I told her I say her do it.	0	0	3	5	3	4	1	6	2			4	4	3	2	4	4	4	3	3	26	6	5	7	2	6
0	Random answer to ECI_Desc question	1	11/7/2017 16:05	11/7/2017 16:15	IP Address	204.116.44.59	100	601	1	11/7/2017 16:15	R_3PT8wOfGCoMR4xv	34.2011	-79.6418	anonymous	EN	1	3	1	1	0	0	0	Baptism	0	0	5	5	4	4	2	15	1	2	4	3	3	3	3	3	1	4	4	2	19	6	5	6	6	6
1			11/7/2017 16:00	11/7/2017 16:09	IP Address	174.111.61.7	100	544	1	11/7/2017 16:09	R_2Pv9Alrq8PT80V4	36.1172	-80.0765	anonymous	EN	1	2	1	1	1	2	2	It was on last Saturday when we texted my son to make sure he made it to the Gym safely. He didn't respond till he got home 2 hours after our text. He just received his license and started driving. We are constantly monitoring him to make sure he arrives safely since we know he is driving by himself. Needless to say we reprimanded him and yelled at him for not checking his phone after the gym.	2	1	4	5	5	4	2	17	1	1	4	5	5	5	1	5	5	5	2	4	34	5	5	6	1	7
1			11/7/2017 16:12	11/7/2017 16:16	IP Address	66.38.72.166	100	288	1	11/7/2017 16:16	R_2tJ9fxr25HhiylM	37.0707	-85.0479	anonymous	EN	1	1	1	1	0	1	1	My child was upset about a school assignment she was given.	1	1	3	5	1	4	1	10	1	1	2	5	5	5	1	5	5	5	2	4	34	3	2	5	2	5
1			13700000000	13700000000	IP Address	99.60.232.78	100	99	1	13700000000	R_XTWzSYqONHdkAfv	38.7012	-90.367	anonymous	EN	1	1	1	1	1	0	1	They got really upset when I stopped them from playing more nintendo. They had played for 2 hours, and I said, you need to do your homework. Then he stated toscream, and said he would drop out	2	1	3	5	3	4	2	12	2			3	3	2	2	4	3	3	4	2	20	3	3	3	2	4
1			13700000000	13700000000	IP Address	73.37.114.204	100	191	1	13700000000	R_2wgBExlqyNBZ8dJ	45.5774	-122.621	anonymous	EN	1	1	1	1	1	1	2	When He had came home from preschool he did not want to take a nap and threw a fit, crying and throwing himself on the ground and whining. It was hard to calm him down, but eventually he did and then he took a nap.	2	1	4	5	4	4	2	4	2			5	5	5	1	5	4	5	2	4	33	4	5	4	5	4
0	Didn't complete survey	3	11/7/2017 16:22	11/7/2017 16:26	IP Address	75.110.23.141	93	220	2	11/14/2017 16:26	R_1KllniLiDvimtHh			anonymous	EN	1	2	1	1	1	1	2	My two year old refused to sit at the table and eat and had a melt down. I was sick and didn't feel well, let alone feel like dealing with a 2 year old in melt down mode.	2	1	3	4	3	4		2			1	5	5	5	1	5	5	5	1	5	35	6	5	5	2	5
0	Didn't pass test question (ERQ_7)	3	13700000000	13700000000	IP Address	107.3.10.134	100	290	1	13700000000	R_31TpWJaV1xWb4n3	42.9661	-70.9881	anonymous	EN	1	2	1	1	0	2	2	My youngest son had a physical altercation with his older custom. He became very upset by it and became very angry towards me for some reason.	2	1	4	4	5	4	2	2	2			3	4	3	4	2	4	5	3	3	24	6	4	4	6	3
0	Didn't pass test question (ERQ_7)	3	13700000000	13700000000	IP Address	142.129.9.56	100	330	1	13700000000	R_2rDcCCDNGRFlYGO	34.1648	-118.401	anonymous	EN	1	1	1	1	0	0	2	He is usually very stable but Sometimes he gets really upset with his dad. he starts to cry because his dad is trully crazy	1	0	5	4	4	4	2	15	2			4	3	3	4	2	4	4	2	4	24	6	7	6	3	3
0	Didn't pass test question (ERQ_7)	3	13700000000	13700000000	IP Address	73.242.114.75	100	248	1	13700000000	R_3mk0vSGqiY4v5Xp	44.9052	-93.3399	anonymous	EN	1	1	1	1	1	1	2	My son was upset we told him he had to eat at the table.	2	1	4	4	5	4	2	3	1	1	4	4	3	4	5	1	5	5	4	2	24	6	5	5	5	4
0	Didn't understand ECI_Desc question - consolation	2	11/7/2017 16:16	11/7/2017 16:21	IP Address	24.127.182.22	100	308	1	11/7/2017 16:21	R_rpE2ubybIdmENLH	42.289	-83.3686	anonymous	EN	1	2	1	1	1	1	1	My son is struggling in school. He has difficulty reading and writing and hates to do his homework. He came home from school and was really upset after only scoring 1/10 on his spelling test. He decided he wasn't going to do his homework. I tried distraction, giving him some time to play, and then providing him a reward for doing his homework. He wouldn't bend. I told him he would have to do home…	2	2	3	4	4	4	2	7	2			3	3	3	3	3	3	4	3	3	22	5	2	5	2	5
0	Didn't understand ECI_Desc question - consolation	2	11/7/2017 16:17	11/7/2017 16:30	IP Address	70.173.59.44	100	809	1	11/7/2017 16:30	R_2QQBujG5KHu1Rt6	36.2212	-115.169	anonymous	EN	1	2	1	1	0	2	2	There was a time when me and my kids had a emotionally interaction when they told me while being with they mom they where getting bit by bugs at her house. I felt bad for them because they don't deserve to get bit by bug they should be able to sleep at their mom house without getting bit, it was emotional.	2	2	5	4	4	4	1	7	2			4	5	4	1	5	4	4	2	4	30	4	5	5	4	5
0	Didn't understand ECI_Desc question - consolation, no interaction	2	11/7/2017 16:00	11/7/2017 16:02	IP Address	99.21.9.103	100	116	1	11/7/2017 16:02	R_2Ymh6JiZBoFOUCN	40.5286	-86.1675	anonymous	EN	1	4	1	1	0	0	2	A few days ago when my son mentioned suicide	2	2	5	4	5	4	2	14	1	1	4	4	4	4	3	3	4	4	4	2	25	6	5	6	5	6
0	Didn't understand ECI_Desc question - not meaningful	1	11/7/2017 16:07	11/7/2017 16:08	IP Address	155.201.43.50	100	70	1	11/7/2017 16:08	R_3kuH3DUNcqwxbqQ	40.7111	-73.9469	anonymous	EN	1	2	1	1	0	0	2	he wanted pizza	1	0	4	4	4	4	1	3	1	1	4	4	4	4	4	2	4	4	4	2	24	5	5	4	4	4
0	Didn't understand ECI_Desc question - positive	2	11/7/2017 16:07	11/7/2017 16:10	IP Address	67.82.35.176	100	217	1	11/7/2017 16:10	R_23fMNCrnzLz9QHf	40.8373	-73.6938	anonymous	EN	1	3	1	1	1	0	2	There was nothing negative, but as far as positive, we played legos and house for a while over the weekend, and had a lot of fun.	2	3	3	4	4	4	2	4	2			2	2	1	3	3	1	4	5	1	14	2	4	2	3	2
0	Didn't understand ECI_Desc question - positive	2	11/7/2017 16:54	11/7/2017 16:59	IP Address	68.186.144.179	100	311	1	11/7/2017 16:59	R_1d3TCobGgwOP4WL	35.1155	-84.8211	anonymous	EN	1	2	1	1	0	2	1	i was praising her since she done so well on the act test.i explained how proud of her that i am.i told her that on the weekend we would celebrate her achievements.	2	3	4	4	5	4	1	17	1	1	5	5	5	5	1	5	5	5	1	5	35	7	1	7	1	7
0	Didn't understand ECI_Desc question - sentimental	2	11/7/2017 16:12	11/7/2017 16:16	IP Address	107.77.225.40	100	289	1	11/7/2017 16:16	R_2TyGOxFwkKjrSeo	40.7762	-73.9548	anonymous	EN	1	4	1	1	1	2	2	When I helped my daughter get ready for the junior prom.	2	2	4	4	4	4	1	16	2			4	4	4	1	5	4	4	4	2	27	6	2	6	2	6
0	Didn't understand ECI_Desc question - sentimental	2	11/7/2017 16:23	11/7/2017 16:30	IP Address	50.40.211.157	100	441	1	11/7/2017 16:30	R_3g1L31t1BiIsvDy	37.7229	-88.8852	anonymous	EN	1	1	1	1	2	2	1	My daughter was excited and sad at her last marching band competition as a high school student. She is the lead for the drum section and enjoys music and sports. The day was filled with ups and downs from winning the competition to acknowledging it was her last marching performance with the group. It was emotional for me and her as we talked about her senior year and all the things that we would …	2	2	5	4	2	4	1	17	1	2	4	4	4	4	1	5	4	5	2	4	30	5	2	5	1	5
0	Interaction emotion was consolation	2	13700000000	13700000000	IP Address	66.108.18.95	100	761	1	13700000000	R_3pbQZSOxhcmFBn7	40.8504	-73.9369	anonymous	EN	1	1	1	1	0	2	1	My daughter was having problems in school and we had a long talk about making new friends and how its okay to be different.	2	2	4	4	5	4	1	4	1	1	4	3	4	3	4	2	4	5	4	2	23	6	5	4	5	5
0	No interaction	2	13700000000	13700000000	IP Address	75.65.62.213	100	303	1	13700000000	R_6eUoEVKabkRLzjz	32.6188	-93.8852	anonymous	EN	1	1	1	1	0	0	2	My child is teething and yesterday he would just cry none stop.	1	0	4	4	4	4	2	1	1	2	3	3	3	4	3	3	4	4	3	3	24	5	5	3	4	5
0	No interaction - not sure if there was an argument or just consoling	2	13700000000	13700000000	IP Address	68.190.36.43	100	544	1	13700000000	R_VXpuxmzkRxbt5yF	36.4642	-87.3797	anonymous	EN	1	1	1	1	0	0	2	When my daughter lost her tablet. She was so upset.	1	0	4	4	4	4	1	8	2			5	5	5	5	1	5	5	5	1	27	6	4	6	6	6
0	Not a meaningful description	1	13700000000	13700000000	IP Address	117.206.105.157	100	265	1	13700000000	R_25zltKIKqp5BdUg	11.35	77.7333	anonymous	EN	1	2	1	1	0	0	0	ask to tour trip in school	0	0	4	4	4	4	1	10	1	1	5	4	4	5	5	1	5	4	4	2	25	6	6	5	6	7
0	not meaningful	1	13700000000	13700000000	IP Address	112.133.229.11	100	161	1	13700000000	R_3pnBpki4So6K2ng	8.8806	76.5917	anonymous	EN	1	8	1	1	0	0	0	emotionally charged by staff at the exam time iam slapped for bit under and i make thye exam and so fun at that moment	0	0	3	4	3	4	2	7	1	1	4	3	3	4	4	2	5	3	4	2	22	5	6	5	6	4
0	not meaningful	1	13700000000	13700000000	IP Address	103.77.19.76	100	139	1	13700000000	R_1EgFUigqRJyPPY9	22.9524	90.9457	anonymous	EN	1	2	1	1	0	0	0	its all about getting good relationship with others and family.	0	0	3	4	3	4	2	6	2			3	4	3	2	4	3	2	4	2	21	3	6	5	3	5
0	Interaction emotion was positive	2	13700000000	13700000000	IP Address	172.58.168.95	100	242	1	13700000000	R_2Y5kTgEX4MAOVWj	30.3322	-81.6556	anonymous	EN	1	1	1	1	1	1	1	I was very proud of him for doing his homework by himself. It was emotionally touching to watch him grow and become smarter.	2	3	2	4	3	4	2	6	1	2	4	5	4	4	1	5	4	5	3	3	30	4	4	5	3	5
1			11/7/2017 16:01	11/7/2017 16:05	IP Address	69.92.237.2	100	259	1	11/7/2017 16:05	R_3pthro4aBjA0Jf3	32.7038	-109.656	anonymous	EN	1	3	1	1	1	2	2	My oldest daughter wanted to go on a date, but I needed her to stay home and do something else I need it done right away. She was very upset, but in the end we worked it out, and she was able to change the time for the date and everything worked OK.	2	1	4	4	3	4	1	17	2			5	5	5	1	5	5	5	1	5	35	5	2	5	2	6
1			11/7/2017 16:02	11/7/2017 16:06	IP Address	72.223.40.201	100	273	1	11/7/2017 16:06	R_T7TnPXo9kNtHw41	33.2487	-111.634	anonymous	EN	1	2	1	1	0	0	2	My 5 year old was upset at me for not allowing him to do something and was crying and saying things like I am not his mommy anymore.	2	1	3	4	2	4	1	5	1	2	1	5	5	5	1	5	5	5	1	5	35	5	5	5	4	6
1			11/7/2017 16:02	11/7/2017 16:07	IP Address	174.59.9.102	100	294	1	11/7/2017 16:07	R_2Pz2u0wK4Tjmf5c	40.5671	-76.9043	anonymous	EN	1	1	1	1	2	1	2	The last time we had an emotionally charged interaction was at Walmart, just on Sunday. I was there purchasing groceries and my son really wanted a toy at the check-out line. I told him no, but he decided to throw a temper tantrum. I got extremely frustrated and upset, but eventually I got him to the car and was able to calm myself down.	2	1	5	4	3	4	2	3	1	2	3	1	2	2	3	3	1	4	4	2	15	5	7	6	2	5
1			11/7/2017 16:07	11/7/2017 16:14	IP Address	104.231.43.99	100	380	1	11/7/2017 16:14	R_1GTzJiDCXMsA7I2	39.425	-84.4982	anonymous	EN	1	1	1	1	1	1	2	Couldn't get her to eat anything for dinner. She really freaked out. It was tough. My wife couldn't get her to eat either. It was a particularly bad flip out. Unusual. It tough and I have to be tough too.	2	1	4	4	3	4	2	5	1	1	4	2	3	2	4	2	2	3	3	3	17	5	7	5	3	6
1			11/7/2017 16:13	11/7/2017 16:15	IP Address	74.116.8.41	100	98	1	11/7/2017 16:15	R_2vZGMqEoViKHyDM	33.7542	-118.202	anonymous	EN	1	1	1	1	0	2	2	My kid wanted to go out and stay at her friends but we had family stuff and she freaked	2	1	5	4	4	4	1	12	1	2	3	4	4	3	3	3	4	4	4	2	24	5	4	4	5	3
1			11/7/2017 16:15	11/7/2017 16:23	IP Address	68.204.51.74	100	520	1	11/7/2017 16:23	R_1oh7jEtsxzWFqGV	28.5311	-80.8523	anonymous	EN	1	1	1	1	1	2	2	My daughter Shelly just turned 16. She has friends her own age and a couple just a year older. The friends who are a year older are allowed to be out later during the week and on the weekend then we allow Shelly. Just last week it got pretty heated with her giving us the old, "don't you trust me" line. We firmly explained that we trust her, it is the boys and others older we don not necessarily t…	2	1	4	4	3	4	1	16	1	1	4	5	5	5	1	5	5	5	2	4	34	6	4	6	3	6
1			11/7/2017 16:03	11/7/2017 16:26	IP Address	70.44.106.168	100	1372	1	11/7/2017 16:26	R_27qAc9xhf5fxV8R	40.1574	-76.7978	anonymous	EN	1	4	1	1	1	2	1	my son is 13 and he has been amazing in school above average student but lately he has been not wanting to go or saying he doesnt feel good or going to school and going to the nurse so we have to have a discussion about it because i dont want him to start slacking off in school and it was emotional because come to find out he has been getting bullied and thats why he doesnt want to go so we cried…	2	1	5	4	5	4	2	13	1	1	5	5	5	5	1	5	5	5	1	5	35	4	3	5	1	7
1			11/7/2017 17:11	11/7/2017 17:24	IP Address	192.180.157.144	100	756	1	11/7/2017 17:24	R_1kLhT8Y5tBVNrb9	37.8546	-85.8961	anonymous	EN	1	4	1	1	1	1	2	The last time we had an emotionally charged interaction would be the other week when my son wouldn't didn't clean his room after I told him many times to pick it up.	2	1	3	4	2	4	2	9	2			5	5	5	1	5	4	5	2	4	33	6	3	2	3	5
1			13700000000	13700000000	IP Address	71.11.142.101	100	228	1	13700000000	R_2zAqAd4A528Ernu	38.1177	-90.3976	anonymous	EN	1	1	1	1	1	1	2	when we argued about him cleaning his room	2	1	3	4	4	4	2	17	2			3	3	4	4	2	3	3	4	2	20	4	3	5	5	3
1			13700000000	13700000000	IP Address	74.102.224.63	100	329	1	13700000000	R_2BasdjqbHcCjMNS	40.6509	-74.2165	anonymous	EN	1	1	1	1	2	0	2	My son wanted a toy from the store and I said no so he began crying and screaming and I had to punish him.	2	1	4	4	4	4	2	5	2			4	4	4	1	5	4	5	2	4	30	6	3	6	1	6
1			13700000000	13700000000	IP Address	71.195.15.101	100	549	1	13700000000	R_3iE8eq7oQf6cxrl	44.8231	-93.3745	anonymous	EN	1	1	1	1	1	2	2	My daughter (17) and I had some disagreement about curfew. She felt that she was old enough and mature enough to stay until midnight just like her friends whereas I wanted her to come home before 11pm. After a long discussion, we decided that the curfew is 11pm but there can be some exceptions depending on the situation but never past 12.	2	1	3	4	4	4	1	17	2			4	5	5	1	5	5	5	1	5	34	5	5	5	2	5
1			13700000000	13700000000	IP Address	73.160.155.33	100	187	1	13700000000	R_3G7Lk823cEdOywa	39.824	-75.1318	anonymous	EN	1	3	1	1	1	1	2	A time when this happened I was restricting video game time from my child.	1	1	3	4	4	4	2	8	1	1	1	4	4	4	1	5	4	5	3	3	29	6	3	6	3	6
1			13700000000	13700000000	IP Address	66.18.44.201	100	269	1	13700000000	R_ByM0n7PaWLlCmKB	35.0671	-85.2456	anonymous	EN	1	1	1	1	2	0	2	My daughter wanted to go home while we were in the car driving to another destination. She got very frustrated and began to whine. When my husband told her to stop and raised his voice, she began to cry.	2	1	2	4	3	4	1	4	1	1	3	4	4	3	2	4	3	5	2	4	27	4	2	5	2	5
1			13700000000	13700000000	IP Address	107.160.101.201	100	437	1	13700000000	R_1KcXLJmWAN7aDl5	45.5234	-122.676	anonymous	EN	1	1	1	1	1	1	1	Well this happened last week in my home. Its because my child did not done his home work which said in the school, first i got angry and shouted on him, he became sad and sat silently. Finally when i went near to the kid he cried by hugging me. i also got emotional because of shouting on him, I wiped his tears and gave a kiss and sat beside him.	2	1	4	4	4	4	2	10	2			4	4	3	4	2	4	4	4	2	23	5	5	5	5	5
1			13700000000	13700000000	IP Address	65.214.67.191	100	659	1	13700000000	R_2PiA46B40rtUWtg	38.0083	-89.8907	anonymous	EN	1	3	1	1	1	1	2	My child didn't want to clean her room. I was yelling at her and she was yelling at me.	2	1	3	4	3	4	1	13	2			5	5	5	1	5	4	5	1	5	34	6	6	6	5	6
0	positive emotion	2	13700000000	13700000000	IP Address	179.53.206.200	100	388	1	13700000000	R_2wAog5I3W1lIMJw	18.4667	-69.9	anonymous	EN	1	2	1	1	1	2	2	when we were at Christmas eve, we bake cookies and have fun!	2	3	4	3	4	4	1	4	1	2	4	5	4	4	1	5	4	5	3	3	30	5	2	1	2	7
0	Didn't complete survey	3	11/7/2017 16:07	11/7/2017 16:09	IP Address	173.72.117.93	93	133	2	11/14/2017 16:09	R_ReiwBc8ERvM2KWZ			anonymous	EN	1	2	1	1	1	1	2	My daughter was screaming at dinner time that i ate my dinner before waiting for her to ring an imaginary dinner bell.	2	1	3	3	3	4		5				3	3	4	3	3	3	3	2	4	23	7	6	5	5	5
0	Didn't complete survey; Didn't understand ECI_Desc question - sentimental	3	11/7/2017 16:21	11/7/2017 16:30	IP Address	69.174.87.164	93	491	2	11/14/2017 16:30	R_1OxX8P8fUe2nNZp			anonymous	EN	1	4	1	1	1	2	2	I was leaving for 4 days to go out of town for work and got emotional hugging and saying goodbye before i left.	2	2	4	3	4	4		8				4	4	4	1	5	4	5	2	4	30	5	2	5	1	3
0	Didn't pass test question (ERQ_7)	3	13700000000	13700000000	IP Address	72.241.36.50	100	226	1	13700000000	R_3k5JCgStbapXEvU	41.7059	-83.6376	anonymous	EN	1	2	1	1	1	1	1	He acted up in school and I took away his video game privileges. He threw a fit and I sent him to his room.	2	1	4	3	3	4	2	6	2			3	2	3	5	1	5	3	4	2	19	5	5	3	5	2
0	Didn't understand ECI_Desc question - not meaningful	1	11/7/2017 16:09	11/7/2017 16:13	IP Address	207.244.86.211	100	262	1	11/7/2017 16:13	R_RzbXLwOZE2bopYR	38.7701	-77.6321	anonymous	EN	1	1	1	1	0	0	0	yes, it was somewhat emotion	0	0	4	3	3	4	1	23	1	1	4	4	3	3	3	3	3	2	3	3	21	5	5	3	5	3
0	Interaction emotion was consolation	2	13700000000	13700000000	IP Address	68.55.216.151	100	321	1	13700000000	R_8J4daktA9gVTpst	42.7257	-84.636	anonymous	EN	1	1	1	1	0	0	2	My daughter has been with her father for a couple weeks and she called me crying because she missed me.	2	2	4	3	4	4	1	13	2			2	2	2	2	4	2	4	4	2	18	5	5	5	2	4
1			11/7/2017 16:03	11/7/2017 16:10	IP Address	204.248.126.151	100	401	1	11/7/2017 16:10	R_22VcctmQ7jTl1aH	43.5788	-91.8057	anonymous	EN	1	3	1	1	1	0	2	Me and my son got a bit heated when he was begging for something but doesn't help out around the house. He threw a tantrum and said we never give him the chance to prove it, even though we do	2	1	4	3	4	4	2	14	2			5	5	5	1	5	5	5	2	4	34	6	7	6	3	4
1			11/7/2017 16:09	11/7/2017 16:13	IP Address	100.16.32.184	100	247	1	11/7/2017 16:13	R_yPj1OyxAuFCqYCZ	39.5846	-76.3918	anonymous	EN	1	1	1	1	0	0	1	We fought over his poor marks in school. It was very emotional on both sides of the argument.	2	1	4	3	4	4	2	12	2			5	5	5	5	1	5	5	2	4	30	5	5	6	6	6
1			11/7/2017 16:01	11/7/2017 16:13	IP Address	45.51.19.63	100	730	1	11/7/2017 16:13	R_27vYdIRQraJlRsZ	33.9224	-117.248	anonymous	EN	1	2	1	1	0	0	0	My daughter refused to do anything and had a breakdown.	1	1	5	3	4	4	1	8	1	2	2	4	4	4	1	5	3	5	3	3	28	5	3	5	2	3
1			11/7/2017 16:14	11/7/2017 16:20	IP Address	172.58.200.118	100	371	1	11/7/2017 16:20	R_1LBcHGdFancbOJ0	39.9543	-75.1657	anonymous	EN	1	2	1	1	1	1	1	my daughter was doing her math homework and in the middle of it she got very frustrated and upset. sometimes she doesnt think she can do things as well as other students but she just has a hard time because she has adhd and dyslexia. i had to have her take deep breaths to calm down and try again.	2	1	4	3	4	4	1	9	1	1	2	4	4	4	4	2	3	5	3	3	25	5	5	5	5	4
1			11/7/2017 16:18	11/7/2017 16:25	IP Address	24.183.50.165	100	389	1	11/7/2017 16:25	R_1ghHurXqlXkTtKC	42.9925	-89.5679	anonymous	EN	1	4	1	1	1	0	2	I was angry earlier when my older children would not be quiet while I was trying to put my youngest child down for nap. Not only would they not be quiet, but they came into the room I was in with my baby and started playing. When I told them to leave, they did not. It made me frustrated and angry.	2	1	3	3	2	4	1	6	2			2	3	4	3	3	2	5	3	3	22	4	5	4	2	5
1			13700000000	13700000000	IP Address	68.190.36.43	100	552	1	13700000000	R_1jO4hxg713dONjA	36.4642	-87.3797	anonymous	EN	1	2	1	1	0	2	1	She got a bad grade on a test that she had worked hard on.	1	1	3	3	3	4	1	11	2			5	5	5	5	1	5	5	5	1	27	6	5	6	6	6
1			13700000000	13700000000	IP Address	71.51.239.48	100	493	1	13700000000	R_1ClMzwMcZ8yFBeH	34.9339	-78.8226	anonymous	EN	1	7	1	1	0	0	0	he was playing outside with friends and he fell and bumped his head he was crying and upset	1	2	3	3	4	4	2	36	1	1	4	4	3	4	4	2	4	3	4	2	22	6	5	5	5	5
1			13700000000	13700000000	IP Address	69.27.195.240	100	352	1	13700000000	R_tQgNALPOZbOHnqh	39.0398	-93.7367	anonymous	EN	1	2	1	1	0	0	2	Last night. We had a disagreement about a technological item.	2	1	4	3	4	4	1	15	2			5	5	5	1	5	4	5	1	5	34	6	2	6	2	5
1			13700000000	13700000000	IP Address	173.233.8.199	100	759	1	13700000000	R_30uetGOIfyFJiBQ	40.6421	-79.9445	anonymous	EN	1	4	1	1	0	0	2	We had a problem because he can be get a little too hyper, and he doesn't listen. We tell him that he needs to stop, but he doesn't stop, he just keeps going and going further until you want to explode.	2	1	3	3	2	4	2	7	1	2	4	4	3	3	2	4	3	4	4	2	23	5	5	4	4	5
1			13700000000	13700000000	IP Address	118.172.220.179	100	3486	1	13700000000	R_UlGdKbPGgqWOlOx	19.192	99.8788	anonymous	EN	1	1	1	1	0	1	1	I was speaking to him about his schoolwork and being late all the time. We have theis conversation a lot. Again and again. I am teaching him to be on time and do his work.	2	1	3	3	3	4	2	15	2			5	5	5	5	1	5	5	2	4	30	6	2	3	2	5
0	Didn't understand ECI_Desc question - no interaction	2	11/7/2017 16:00	11/7/2017 16:07	IP Address	174.194.23.36	100	409	1	11/7/2017 16:07	R_31mZXRmwqmtr9pH	35.0691	-80.5302	anonymous	EN	1	2	1	1	0	2	2	My oldest daughter has been lazy (lazier than usual) lately, and not doing her work, and to top it off she then asked to stay out late to do something she wanted to do.	2	2	4	2	3	4	1	17	2			4	4	4	1	5	4	5	1	5	31	6	6	6	1	6
0	Didn't understand ECI_Desc question - no interaction	2	11/7/2017 16:18	11/7/2017 16:23	IP Address	24.13.129.73	100	307	1	11/7/2017 16:23	R_1exhTw6cLbk9ISz	42.3738	-87.944	anonymous	EN	1	1	1	1	0	0	2	When she took off and I couldn't find her	1	2	5	2	5	4	1	10	2			1	1	1	4	2	1	2	5	1	9	5	6	5	4	5
0	Didn't understand ECI_Desc question - not meaningful	1	11/7/2017 16:10	11/7/2017 16:11	IP Address	196.52.2.47	100	86	1	11/7/2017 16:11	R_6PzhxkHYtzAnV4d	40.7143	-74.006	anonymous	EN	1	1	1	1	0	0	0	i fought with my son	0	0	3	2	2	4	2	5	2			3	3	2	2	4	4	3	3	3	22	4	5	3	3	5
1			11/7/2017 16:01	11/7/2017 16:13	IP Address	173.75.248.33	100	744	1	11/7/2017 16:13	R_1g0Ec8CRcxQA7yk	39.9056	-75.4874	anonymous	EN	1	2	1	1	1	1	1	It happens every now and then but we (my 15 year old and I) argue about the stupidest things. This week it was because of schoolwork and his grades at school. We bickered back and forth to the point I wanted to backhand him because he got me so upset.	2	1	4	2	4	4	2	15	1	2	3	4	4	4	2	4	3	4	2	4	27	5	4	4	3	3
1			11/7/2017 16:10	11/7/2017 16:16	IP Address	68.118.106.82	100	360	1	11/7/2017 16:16	R_u9N8VC30AzTbYaZ	35.6555	-88.4188	anonymous	EN	1	3	1	1	1	1	1	My youngest son and I had an issue with him not doing his school work.I felt like I had told him a hundred times but he just kept walking away and doing other things.	2	1	5	2	5	4	1	44	2			5	5	4	1	5	4	5	2	4	32	6	2	6	2	6
1			13700000000	13700000000	IP Address	75.138.172.77	100	124	1	13700000000	R_3JE26Y72W4QCwKI	36.4601	-82.5012	anonymous	EN	1	2	1	1	0	0	0	She got into trouble for kicking. I was upset and so was she.	2	1	5	2	3	4	1	4	2			3	2	1	3	3	4	3	2	4	20	3	2	6	3	4
1			13700000000	13700000000	IP Address	24.119.23.60	100	244	1	13700000000	R_1Ho7c8BEU5sgvnG	33.6965	-85.682	anonymous	EN	1	1	1	1	0	0	2	My child became upset when i wouldn't give her the snack she wanted. She sat in the floor and refused to move.	2	1	2	2	2	4	1	3	2			5	5	5	5	1	5	5	5	1	27	7	7	7	6	6
1			13700000000	13700000000	IP Address	50.82.85.64	100	502	1	13700000000	R_211iKz5A37mlAIN	41.6327	-93.7374	anonymous	EN	1	2	1	1	1	2	2	My son thought he could play video games all weekend without doing chores or spending time on with the family. I felt otherwise and turned off his internet, which led to him yelling, cursing, and crying for several hours.	2	1	2	2	3	4	2	14	1	1	3	5	5	5	1	5	5	5	2	4	34	7	5	4	3	5
1			13700000000	13700000000	IP Address	69.47.37.88	100	543	1	13700000000	R_1eRDq5vsbLrHsha	41.6935	-87.6145	anonymous	EN	1	2	1	1	1	2	1	I confronted my son about why he was not turning in his homework to his teacher. He refused to tell me why he was not doing his homework. I told him to get his butt to the kitchen table and finish the assignments his teacher gave him. But he refused. I got angry and shouted at him. I nearly raised my hand at him to hit him.	2	1	4	2	2	4	2	10	1	1	4	2	1	4	5	1	2	3	4	2	15	6	4	3	3	5
0	Interaction emotion was positive	2	13700000000	13700000000	IP Address	107.15.162.101	100	391	1	13700000000	R_3PoTclHF07wVS5j	35.7114	-78.8862	anonymous	EN	1	1	1	0				I was playing with my daughter when she looked at me with the biggest smile. She came running over to me screaming for a hug and a kiss. Though this may be small to some it was greatly emotional.	2	3	5	5	5	5	1	1	1	2	3	5	5	5	1	5	4	5	2	4	33	5	7	3	5	6
0	Interaction emotion was positive	2	13700000000	13700000000	IP Address	174.140.121.220	100	420	1	13700000000	R_1OwtGfqEd4WkefB	40.5536	-78.424	anonymous	EN	1	1	1	0				Were were wrestling and playing and dancing to music. Blackbird by the Beatles came on and we sang and danced.	2	3	4	5	4	5	1	4	2			5	5	5	1	5	5	5	2	4	34	5	7	5	5	5
0	Responded that they had 28 children; didn't understand ECI_Desc question	1	11/7/2017 16:03	11/7/2017 16:16	IP Address	24.252.36.128	100	771	1	11/7/2017 16:16	R_2fH9pgMJGqrtqtn	41.239	-95.9994	anonymous	EN	1	28	1	0				I had a child. recently he started rolling back. I felt very happy by seeing him like that	0	0	4	5	4	5	2		1	1	4	4	5	5	2	4	5	5	1	5	33	5	6	5	3	5
0	Didn't understand ECI_Desc question - consolation	2	11/7/2017 16:22	11/7/2017 16:30	IP Address	73.176.73.206	100	478	1	11/7/2017 16:30	R_sj0V18B7u2fKKXf	41.6044	-87.2535	anonymous	EN	1	3	1	0				My son was puzzled about a teacher he thought was speaking harshly to another student. He raised his hand to try to blear uo what he perceived as confusion but was blocked online from chattinb to the teacher until class was over.	2	0	3	5	3	5	2	13	2			2	2	2	3	3	2	2	2	4	17	6	2	6	2	6
0	Didn't understand ECI_Desc question - positive	2	11/7/2017 16:08	11/7/2017 16:23	IP Address	71.60.142.209	100	871	1	11/7/2017 16:23	R_1C3IgSueUjXxP3C	40.3212	-79.3795	anonymous	EN	1	3	1	0				It was on Saturday, when all of a sudden my 8 year old came up to me out of the blue and gave me the biggest hug ever and said how much she loved me. She said that she thought that I was the best mom ever. That really made my day. I told her that I loved her too. I was not expecting this.	2	3	5	5	5	5	1	8	2			5	5	5	1	5	5	5	1	5	35	7	1	7	1	7
0	Not a meaningful description, Didn't pass test question (ERQ_7)	3	13700000000	13700000000	IP Address	50.88.107.50	100	389	1	13700000000	R_2wpEuwmBnoR1And	28.204	-81.4951	anonymous	EN	1	1	1	0				We practiced mediation techniques to reduce conflicts and to increase compassion and respect on a weekly basis.	1	0	5	5	5	5	1	17	2			4	5	4	5	1	4	3	5	1	22	6	6	6	5	4
0	Didn't complete survey; Responded that they had 22 children; didn't understand ECI_Desc question; Failed test question; Didn't understand ECI_Desc question	3	11/7/2017 16:01	11/7/2017 16:07	IP Address	138.128.246.80	93	380	2	11/14/2017 16:07	R_2VEWiwgRSsQeBCL			anonymous	EN	1	22	1	0				yes good	0	0	4	3	4	5		2			4	3	4	5	4	2	3	4	5	1	22	5	6	7	6	5
0	Responded that they had 22 children; didn't understand ECI_Desc question; Failed test question	3	11/7/2017 16:01	11/7/2017 16:04	IP Address	138.128.246.205	100	206	1	11/7/2017 16:04	R_3GCi0BaX7ZY0bJM	40.7391	-73.9826	anonymous	EN	1	22	1	0				no am a single	0	0	4	3	4	5	2	0	1	1	4	4	5	4	4	2	5	5	4	2	27	6	5	6	6	7
0	Interaction emotion was positive	2	13700000000	13700000000	IP Address	68.13.6.36	100	259	1	13700000000	R_2whjCTUtrdifbZX	41.2349	-96.049	anonymous	EN	1	1	1	1	1	1	2	I cam home after a long day at work. My daughter came running to me screaming my name and hugged me as soon as I opened the door. It was very emotional, and I had tears in my eyes.	2	3	5	5	5	5	1	3	1	2	4	5	5	5	5	1	5	5	1	5	31	5	2	4	3	4
0	Interaction emotion was positive	2	13700000000	13700000000	IP Address	167.160.116.91	100	583	1	13700000000	R_3CNp0NjOpL3TKEA	34.0584	-118.278	anonymous	EN	1	1	1	1	1	2	2	Last Christmas 2017 he got an iPad, he was super exited, emotional and started to cry, he told me how much he loves me.	2	3	5	5	4	5	2	6	1	1	1	3	5	3	2	4	4	5	3	3	27	6	5	6	2	6
0	Didn't understand ECI_Desc question	2	11/7/2017 16:07	11/7/2017 16:11	IP Address	98.111.237.210	100	225	1	11/7/2017 16:11	R_BKVnbnxcLr3a1kR	40.4235	-79.7588	anonymous	EN	1	1	1	1	2	0	2	My child went to school. She made a lot of new friends.	0	0	4	5	4	5	2	8	1	1	1	4	5	5	4	2	5	5	4	2	28	6	7	7	4	3
0	Didn't understand ECI_Desc question - consolation	2	11/7/2017 16:12	11/7/2017 16:14	IP Address	98.248.29.27	100	82	1	11/7/2017 16:14	R_2TLG8QBWVy9dOCz	37.1931	-121.836	anonymous	EN	1	1	1	1	0	2	2	He saw a dog and got very scared. it was a rather large one.	2	2	4	5	5	5	2	4	1	2	4	3	5	5	5	1	4	3	3	3	24	6	7	7	7	5
0	Didn't understand ECI_Desc question - consolation	2	11/7/2017 16:14	11/7/2017 16:21	IP Address	67.167.223.114	100	409	1	11/7/2017 16:21	R_22miWtMqberx5oC	42.0106	-87.6686	anonymous	EN	1	1	1	1	0	2	2	last week when he was sick, he cry so much and i also cry	1	2	5	5	5	5	2	10	1	2	3	4	5	5	1	5	5	5	2	4	33	7	7	2	3	5
0	Didn't understand ECI_Desc question - consolation	2	11/7/2017 16:45	11/7/2017 16:48	IP Address	69.176.13.134	100	202	1	11/7/2017 16:48	R_2w4v6TwB7SUk4nj	37.4196	-82.6338	anonymous	EN	1	2	1	1	0	2	2	WHen i told her that my sister has cancer.	1	2	5	5	4	5	1	13	2			4	5	4	3	3	4	5	2	4	29	4	7	5	7	7
0	Didn't understand ECI_Desc question - positive	2	11/7/2017 16:00	11/7/2017 16:03	IP Address	108.28.11.195	100	151	1	11/7/2017 16:03	R_2vjrICOfOx32bnu	38.6259	-76.9779	anonymous	EN	1	1	1	1	0	2	2	The day she told me she had to poo poo made me very excited.	2	3	5	5	5	5	1	2	1	1	5	5	5	5	5	1	5	5	1	5	31	6	7	7	6	7
0	Didn't understand ECI_Desc question - positive	2	11/7/2017 16:02	11/7/2017 16:09	IP Address	162.250.90.144	100	424	1	11/7/2017 16:09	R_2ci5vVSZSA6MkuO	36.1213	-76.6414	anonymous	EN	1	1	1	1	1	2	2	We put up the Christmas tree.As we were putting it up, we told her we are going to Disney World for Christmas! My daughter was so emotional she cried.Perhaps I did too! :) It was very emotional. It was great quite honestly!	2	3	4	5	3	5	1	12	1	1	4	5	5	5	1	5	5	5	1	5	35	5	1	5	1	5
0	Didn't understand ECI_Desc question - positive	2	11/7/2017 16:08	11/7/2017 16:14	IP Address	70.189.219.67	100	412	1	11/7/2017 16:14	R_23dj3ruOONHW6H1	36.2349	-115.29	anonymous	EN	1	2	1	1	2	2	1	We had an emotionally charged interaction when i saw her grades and she was getting As and Bs in everything including math i took her out for ice cream	2	3	4	5	5	5	1	9	1	1	4	2	4	4	4	2	4	3	2	4	23	4	2	6	6	4
0	No interaction discussed - not sure if there was an argument or just consolation	2	13700000000	13700000000	IP Address	174.230.14.50	100	603	1	13700000000	R_12AxL60fadFWzgy	42.5626	-83.6099	anonymous	EN	1	3	1	1	0	2	2	My daughter was upset that her brother broke something of hers	1	0	3	5	3	5	1	5	2			5	5	5	1	5	5	5	1	5	35	7	4	7	1	7
0	Not a meaningful description	1	13700000000	13700000000	IP Address	107.213.216.165	100	139	1	13700000000	R_3OiYpujecfM0c2Z	25.6032	-80.3347	anonymous	EN	1	1	1	1	2	2	2	Last weekend we went to Walt disney	0	0	5	5	5	5	1	8	1	1	5	4	4	4	4	2	5	5	1	5	29	6	5	6	7	6
0	positive emotion	2	13700000000	13700000000	IP Address	172.5.128.63	100	702	1	13700000000	R_qEIqh8ZiqokkxA5	29.7672	-95.1589	anonymous	EN	1	1	1	1	0	2	2	When my child had a chance to see his cousins that he had not seen in over 6 months for the holidays.	2	3	5	5	5	5	2	17	1	2	3	5	5	5	1	5	5	5	1	5	35	7	1	7	1	1
0	positive emotion	2	13700000000	13700000000	IP Address	77.111.245.12	100	1104	1	13700000000	R_ODAgaaUoMOdKf05	59.3247	18.056	anonymous	EN	1	1	1	1	0	0	2	My son, was playing a game and something he saw or did made him laugh. This was a full laugh of joy and as he kept laughing, I had no choice but to start laughing to. This was an utterly enjoyable time.	2	3	4	5	5	5	2	5	1	2	3	4	5	4	1	5	4	5	2	4	31	7	3	7	1	7
1			11/7/2017 16:18	11/7/2017 16:23	IP Address	40.138.95.18	100	267	1	11/7/2017 16:23	R_OfkzGeF5Ws6R9kt	47.1511	-122.449	anonymous	EN	1	4	1	1	0	0	0	None because their dad doesn't bother trying to connect me with the kids.	0	0	5	5	5	5	1	9	1	2	4	4	3	4	2	4	3	4	4	2	24	7	7	7	1	1
1			11/7/2017 16:25	11/7/2017 16:30	IP Address	67.255.68.66	100	290	1	11/7/2017 16:30	R_22PRXXDeKz3wqmi	44.7695	-69.4283	anonymous	EN	1	3	1	1	0	2	2	Yesterday my son and I had a discussion on earning tablet time. He was upset because he couldn't play all day on it. I had to communicate ground rules with him so that he could understand the limits of tech use in this house.	2	1	4	5	5	5	2	7	1	2	4	5	5	4	1	5	4	5	2	4	32	6	6	6	2	6
1			13700000000	13700000000	IP Address	173.61.42.232	100	236	1	13700000000	R_rqdgfDG1eKzp7nb	40.283	-74.7151	anonymous	EN	1	2	1	1	0	2	2	My child wanted to go out to a restaurant to eat. I did not want to go to the restaurant and take him and his brother. My child got upset because he really wanted to go.	2	1	4	5	3	5	2	11	1	2	2	4	5	4	2	4	5	5	2	4	31	6	5	5	2	6
1			13700000000	13700000000	IP Address	174.227.131.207	100	528	1	13700000000	R_3GwgVIU6k7wiDAS	29.0283	-81.3031	anonymous	EN	1	1	1	1	1	1	2	My daughter didn’t want to clean her rabbit cage. She kept whining about it and I had to get stern with her.	2	1	3	5	4	5	1	9	2			1	1	1	5	1	1	3	5	1	9	5	3	5	2	5
1			13700000000	13700000000	IP Address	174.101.124.142	100	223	1	13700000000	R_3soyNwjKDtnjbAS	39.3335	-83.0168	anonymous	EN	1	2	1	1	0	0	0	He got mad because he got grounded from the computer.	2	1	1	5	5	5	2	12	2			5	5	5	1	5	5	5	1	5	35	1	1	1	1	1
0	consolation	2	13700000000	13700000000	IP Address	99.16.90.60	100	1248	1	13700000000	R_1dab96zlLgrfpck	40.1176	-83.1265	anonymous	EN	1	1	1	1	0	2	2	It was an emotional encounter when my son asked me about his paternal grandfather. My father in law passed away long before I got married to my husband. He was asking me where he was.I told my son he was with god._x000D__x000D_ Then, he asked me when he was coming back and he misses him.	2	2	4	4	4	5	2	5	2			4	3	3	2	4	3	3	3	3	23	5	6	5	2	5
0	positive emotion	2	13700000000	13700000000	IP Address	173.63.91.210	100	465	1	13700000000	R_1LcG0YQvhrU310s	40.9228	-74.1798	anonymous	EN	1	1	1	1	0	2	2	My daughter was talking about how we made her Christmas the most special this past 2017. I haven't talked to her about it in depth the whole last few weeks of December and we couldn't give her many gifts this year. She is so mature and understanding. She came to me and blurted out that it was the best Christmas ever. That made me think of who she was and how I raised her. She is a wonderful girl …	2	3	4	4	5	5	1	13	2			4	4	5	5	1	4	5	2	4	27	5	3	5	3	5
1			11/7/2017 16:00	11/7/2017 16:02	IP Address	173.254.196.59	100	125	1	11/7/2017 16:02	R_V2vSDxLtbWJlhAJ	34.0494	-118.264	anonymous	EN	1	3	1	1	0	0	2	I think it was when I scolded my eldest because he tried to escape from their nanny to go to his friend's house	2	1	4	4	4	5	2	13	2			4	2	3	4	2	3	2	3	3	19	5	3	2	5	4
1			11/7/2017 16:03	11/7/2017 16:07	IP Address	96.44.190.50	100	220	1	11/7/2017 16:07	R_1Nh2IpWBTCnqloI	32.8148	-96.8705	anonymous	EN	1	1	1	1	0	0	0	He was whining and I told him to stop. He would not stop so I got angry and I put him in time out.	2	1	4	4	3	5	2	6	2			4	5	4	5	1	5	5	2	4	28	5	6	5	2	5
0	consolation	2	13700000000	13700000000	IP Address	73.81.121.18	100	829	1	13700000000	R_2zNLViskNmsQVLQ	39.953	-75.1756	anonymous	EN	1	1	1	1	0	0	2	My child is 7years old and i was teaching her math, she was having a hard time understanding the problems. She started to cry and we had a emotional conversation on fear.	2	2	3	3	4	5	1	7	2			3	4	3	3	3	3	4	4	2	22	4	3	4	4	5
0	Didn't complete survey	3	11/7/2017 16:15	11/7/2017 16:20	IP Address	96.42.188.81	43	277	2	11/14/2017 16:20	R_D2gFzI6UjyKoeit			anonymous	EN	1	2	1	1	0	1	2	my daughter and I argued over the fact she had no clean clothes. she was supposed ot have done her laundry but she screamed at me for not having it done. i told her she could do it all herself form now on. and she mocked me talking to her so she now has to do everyone laundry.	2	1	5	3	4	5	1	11	1	2	3	5	5	5	1	5	5	5	2	4	34
1			11/7/2017 16:13	11/7/2017 16:22	IP Address	174.126.184.26	100	541	1	11/7/2017 16:22	R_2zJ5JAWa9AdQybS	43.4285	-112.004	anonymous	EN	1	3	1	1	0	2	1	We were discussing a problem with grades. I stated that if grades don't come up, there would be consequences.	2	1	4	3	4	5	2	13	2			3	2	3	4	2	2	2	4	2	16	3	2	3	3	4
1			11/7/2017 16:23	11/7/2017 16:30	IP Address	174.58.168.139	100	405	1	11/7/2017 16:30	R_3Lj7xkcjnSeWGzp	39.0495	-94.409	anonymous	EN	1	3	1	1	1	1	2	My daughter refuses to do her homework which led to her losing her privileges. When I took her phone she flipped out like I had killed her. Which led to a huge argument and her basically acting like she was in charge, it was very difficult.	2	1	4	3	4	5	1	14	1	2	4	5	5	5	1	5	5	5	2	4	34	6	4	5	7	5
1			11/7/2017 17:01	11/7/2017 17:04	IP Address	69.115.248.85	100	170	1	11/7/2017 17:04	R_2SdWQCI29eEdi8R	40.7228	-73.517	anonymous	EN	1	1	1	1	0	0	2	When my son wanted my attention but i was not paying him any mind.	1	1	3	3	4	5	2	2	2			2	5	4	5	1	1	1	2	4	18	5	7	6	3	1
1			13700000000	13700000000	IP Address	96.28.100.66	100	349	1	13700000000	R_1FmNPstByt06gUX	38.2706	-85.6237	anonymous	EN	1	2	1	1	1	1	2	My daughter did not want to get out of bed in time to catch the school bus. She wanted me to drive her and I said no.	2	1	3	3	4	5	1	15	1	1	3	3	3	4	1	5	3	4	3	3	25	6	4	5	1	5
1			11/7/2017 16:01	11/7/2017 16:18	IP Address	69.1.20.18	100	977	1	11/7/2017 16:18	R_tLJAoK9KZtyCxtT	34.7978	-86.738	anonymous	EN	1	3	1	1	0	1	2	The interaction was about them not doing their chores	1	1	4	2	3	5	2	16	1	2	1	2	2	2	4	2	1	4	4	2	15	7	5	7	2	4
0	Didn't pass test question (ERQ_7)	3	13700000000	13700000000	IP Address	74.129.20.238	100	515	1	13700000000	R_1iamA1fGE1Qvmkc	36.9199	-84.1679	anonymous	EN	1	1	1	1	0	1	2	I was trying to put my sons diaper on him and he kept kicking me. I yelled at him to stop and he starting crying.	2	1	5	1	5	5	2	1	2			4	4	4	1	5	4	4	2	4	29	7	7	7	7	7
1			11/7/2017 16:57	11/7/2017 17:09	IP Address	75.133.93.64	100	688	1	11/7/2017 17:09	R_3nf6Y8qjDvMfTlH	44.3415	-84.1876	anonymous	EN	1	4	1	1	0	2	1	My son came home today with yet another negative report. It made me so upset I yelled at him and cried.	2	1	5	1	3	5	2	8	2			5	5	5	2	4	3	5	2	4	31	5	3	5	1	3
[truncated: 44 more columns]
